# Supplementary material for: Drug-Resistant Characteristics, Genetic Diversity, and Transmission Dynamics of Rifampicin-Resistant Mycobacterium tuberculosis in Hunan, China, Revealed by Whole-Genome Sequencing
Source: Microbiol Spectr. 2022 Feb 16;10(1):e01543-21. doi: 10.1128/spectrum.01543-21 (PMC8849054; doi:10.1128/spectrum.01543-21)
Supplement: SUPPLEMENTAL FILE 1 — Supplemental material. Download SPECTRUM01543-21_Supp_1_seq7.xlsx, XLSX file, 0.04 MB [file spectrum01543-21_supp_1_seq7.xlsx]

## Sheet: Mutation database of TBprofiler
Supplementary file1 Database of gene mutation related to drug-resistance adopted by TB profiler
Gene	Mutation	Drug	Confers	Literature
gyrB	p.Glu540Asp	moxifloxacin	resistance	10.1128/AAC.00825-17;10.1128/JCM.06860-11
pncA	p.Thr100Ile	pyrazinamide	resistance	10.1128/JCM.01214-17
pncA	p.Thr160Ala	pyrazinamide	resistance	10.1128/JCM.01214-17
gid	p.Gly73Ala	streptomycin	resistance	10.1128/AAC.02175-18
gid	p.Leu79Ser	streptomycin	resistance	10.1128/AAC.02175-18
gid	p.Leu108Arg	streptomycin	resistance	10.1128/AAC.02175-18
ahpC	c.-57C>T	isoniazid	resistance	10.1016/S1473-3099(15)00062-6
rpoB	p.His445Tyr	rifampicin	resistance	10.1128/AAC.01343-16
rpoB	p.His445Leu	rifampicin	resistance	10.1128/JCM.01599-17
rpoB	p.Ser450Leu	rifampicin	resistance	10.1128/AAC.01093-18
katG	p.Arg632Cys	isoniazid	resistance	10.1128/AAC.01691-09
katG	p.Met420Thr	isoniazid	resistance	10.1128/AAC.01691-09
katG	p.Trp351*	isoniazid	resistance	10.5588/ijtld.18.0095
eis	c.-10G>C	kanamycin	resistance	10.1016/j.ijmyco.2015.09.001
eis	c.-13A>G	kanamycin	resistance	10.1073/pnas.0907925106
rrs	n.1158G>T	amikacin	resistance
rrs	n.1338A>C	amikacin	resistance
rrs	n.1401A>G	amikacin	resistance
rrs	n.1402C>A	amikacin	resistance
rrs	n.1402C>T	amikacin	resistance
rrs	n.1484G>T	amikacin	resistance
embA	c.-11C>A	ethambutol	resistance
embA	c.-12C>T	ethambutol	resistance
embA	c.-16C>G	ethambutol	resistance
embA	c.-16C>T	ethambutol	resistance
embA	c.27delT	ethambutol	resistance
embA	c.29delA	ethambutol	resistance
embA	c.-29_-28delCT	ethambutol	resistance
embA	c.33delG	ethambutol	resistance
embA	c.35delT	ethambutol	resistance
embA	c.38delC	ethambutol	resistance
embA	p.Ala462Val	ethambutol	resistance
embA	p.Asp4Asn	ethambutol	resistance
embA	p.Asp833Ala	ethambutol	resistance
embA	p.Gly321Ser	ethambutol	resistance
embA	p.Gly350Asp	ethambutol	resistance
embB	c.983delA	ethambutol	resistance
embB	p.Ala221Gly	ethambutol	resistance
embB	p.Ala225Ser	ethambutol	resistance
embB	p.Ala271Val	ethambutol	resistance
embB	p.Ala281Pro	ethambutol	resistance
embB	p.Ala313Val	ethambutol	resistance
embB	p.Ala356Ser	ethambutol	resistance
embB	p.Ala356Val	ethambutol	resistance
embB	p.Ala357Ser	ethambutol	resistance
embB	p.Ala357Val	ethambutol	resistance
embB	p.Ala379Asp	ethambutol	resistance
embB	p.Ala379Thr	ethambutol	resistance
embB	p.Ala388Gly	ethambutol	resistance
embB	p.Ala431Thr	ethambutol	resistance
embB	p.Ala659Thr	ethambutol	resistance
embB	p.Arg257Trp	ethambutol	resistance
embB	p.Arg274Pro	ethambutol	resistance
embB	p.Arg367Pro	ethambutol	resistance
embB	p.Arg460Cys	ethambutol	resistance
embB	p.Arg460Leu	ethambutol	resistance
embB	p.Arg469Pro	ethambutol	resistance
embB	p.Arg471Pro	ethambutol	resistance
embB	p.Arg507Lys	ethambutol	resistance
embB	p.Asn296His	ethambutol	resistance
embB	p.Asn296Lys	ethambutol	resistance
embB	p.Asn318His	ethambutol	resistance
embB	p.Asn318Lys	ethambutol	resistance
embB	p.Asn318Ser	ethambutol	resistance
embB	p.Asn399Asp	ethambutol	resistance
embB	p.Asn399His	ethambutol	resistance
embB	p.Asn400Lys	ethambutol	resistance
embB	p.Asp1024Asn	ethambutol	resistance
embB	p.Asp240His	ethambutol	resistance
embB	p.Asp299Glu	ethambutol	resistance
embB	p.Asp311Gly	ethambutol	resistance
embB	p.Asp311His	ethambutol	resistance
embB	p.Asp328Gly	ethambutol	resistance
embB	p.Asp328Tyr	ethambutol	resistance
embB	p.Asp328Val	ethambutol	resistance
embB	p.Asp354Ala	ethambutol	resistance
embB	p.Asp959Ala	ethambutol	resistance
embB	p.Gln497Arg	ethambutol	resistance
embB	p.Gln497Lys	ethambutol	resistance
embB	p.Gln497Pro	ethambutol	resistance
embB	p.Gln853Pro	ethambutol	resistance
embB	p.Glu368Ala	ethambutol	resistance
embB	p.Glu368Asp	ethambutol	resistance
embB	p.Glu368Gln	ethambutol	resistance
embB	p.Glu378Lys	ethambutol	resistance
embB	p.Glu405Asp	ethambutol	resistance
embB	p.Glu504Asp	ethambutol	resistance
embB	p.Gly294Ser	ethambutol	resistance
embB	p.Gly314Ala	ethambutol	resistance
embB	p.Gly331Arg	ethambutol	resistance
embB	p.Gly358Val	ethambutol	resistance
embB	p.Gly374Val	ethambutol	resistance
embB	p.Gly401Ser	ethambutol	resistance
embB	p.Gly406Ala	ethambutol	resistance
embB	p.Gly406Asp	ethambutol	resistance
embB	p.Gly406Cys	ethambutol	resistance
embB	p.Gly406Ser	ethambutol	resistance
embB	p.Gly448Val	ethambutol	resistance
embB	p.Gly459Ala	ethambutol	resistance
embB	p.Gly745Asp	ethambutol	resistance
embB	p.His1002Arg	ethambutol	resistance
embB	p.His312Arg	ethambutol	resistance
embB	p.Ile293Asn	ethambutol	resistance
embB	p.Leu239Pro	ethambutol	resistance
embB	p.Leu359Ile	ethambutol	resistance
embB	p.Leu370Arg	ethambutol	resistance
embB	p.Met1000Arg	ethambutol	resistance
embB	p.Met306Ile	ethambutol	resistance
embB	p.Met306Leu	ethambutol	resistance
embB	p.Met306Thr	ethambutol	resistance
embB	p.Met306Val	ethambutol	resistance
embB	p.Met423Ile	ethambutol	resistance
embB	p.Met423Thr	ethambutol	resistance
embB	p.Met482Ile	ethambutol	resistance
embB	p.Phe285Leu	ethambutol	resistance
embB	p.Phe287Cys	ethambutol	resistance
embB	p.Phe287Val	ethambutol	resistance
embB	p.Phe320Leu	ethambutol	resistance
embB	p.Phe330Val	ethambutol	resistance
embB	p.Phe398Tyr	ethambutol	resistance
embB	p.Pro371Arg	ethambutol	resistance
embB	p.Pro375Ala	ethambutol	resistance
embB	p.Pro397Gln	ethambutol	resistance
embB	p.Pro397Thr	ethambutol	resistance
embB	p.Pro404Ser	ethambutol	resistance
embB	p.Pro430Leu	ethambutol	resistance
embB	p.Pro446His	ethambutol	resistance
embB	p.Pro461Ser	ethambutol	resistance
embB	p.Ser272Cys	ethambutol	resistance
embB	p.Ser272Ile	ethambutol	resistance
embB	p.Ser297Ala	ethambutol	resistance
embB	p.Ser297Leu	ethambutol	resistance
embB	p.Ser298Trp	ethambutol	resistance
embB	p.Ser317Thr	ethambutol	resistance
embB	p.Ser347Cys	ethambutol	resistance
embB	p.Ser347Ile	ethambutol	resistance
embB	p.Ser347Thr	ethambutol	resistance
embB	p.Ser366Pro	ethambutol	resistance
embB	p.Ser380Arg	ethambutol	resistance
embB	p.Ser380Asn	ethambutol	resistance
embB	p.Ser412Leu	ethambutol	resistance
embB	p.Thr437Ala	ethambutol	resistance
embB	p.Trp332Leu	ethambutol	resistance
embB	p.Trp395Arg	ethambutol	resistance
embB	p.Trp395Cys	ethambutol	resistance
embB	p.Tyr315Cys	ethambutol	resistance
embB	p.Tyr319Asn	ethambutol	resistance
embB	p.Tyr319Cys	ethambutol	resistance
embB	p.Tyr319Ser	ethambutol	resistance
embB	p.Tyr333His	ethambutol	resistance
embB	p.Tyr334His	ethambutol	resistance
embB	p.Tyr384Asn	ethambutol	resistance
embB	p.Val227Gly	ethambutol	resistance
embB	p.Val282Gly	ethambutol	resistance
embB	p.Val282Leu	ethambutol	resistance
embB	p.Val309Gly	ethambutol	resistance
embB	p.Val360Met	ethambutol	resistance
embB	p.Val369Ala	ethambutol	resistance
embB	p.Val369Leu	ethambutol	resistance
embB	p.Val377Gly	ethambutol	resistance
embB	p.Val377Met	ethambutol	resistance
embB	p.Val435Gly	ethambutol	resistance
embB	p.Val436Gly	ethambutol	resistance
embB	p.Val452Leu	ethambutol	resistance
embC	p.Ala244Thr	ethambutol	resistance
embC	p.Ala247Pro	ethambutol	resistance
embC	p.Ala254Gly	ethambutol	resistance
embC	p.Ala307Thr	ethambutol	resistance
embC	p.Ala779Val	ethambutol	resistance
embC	p.Arg302Gly	ethambutol	resistance
embC	p.Gly272Ser	ethambutol	resistance
embC	p.Gly288Trp	ethambutol	resistance
embC	p.Gly288Val	ethambutol	resistance
embC	p.Gly308Asp	ethambutol	resistance
embC	p.Gly325Ser	ethambutol	resistance
embC	p.His285Tyr	ethambutol	resistance
embC	p.Ile297Leu	ethambutol	resistance
embC	p.Ile297Thr	ethambutol	resistance
embC	p.Leu251Arg	ethambutol	resistance
embC	p.Met300Arg	ethambutol	resistance
embC	p.Met310Lys	ethambutol	resistance
embC	p.Trp326Arg	ethambutol	resistance
embC	p.Tyr296His	ethambutol	resistance
embC	p.Tyr296Ser	ethambutol	resistance
embC	p.Tyr309Asn	ethambutol	resistance
embC	p.Tyr327Asn	ethambutol	resistance
embC	p.Val287Phe	ethambutol	resistance
embC	p.Val303Gly	ethambutol	resistance
embR	p.Ala176Val	ethambutol	resistance
embR	p.Ala187Val	ethambutol	resistance
embR	p.Arg186Gly	ethambutol	resistance
embR	p.Arg230Trp	ethambutol	resistance
embR	p.Arg356Gly	ethambutol	resistance
embR	p.Asp223Glu	ethambutol	resistance
embR	p.Asp53His	ethambutol	resistance
embR	p.Gln379Arg	ethambutol	resistance
embR	p.Glu200Ala	ethambutol	resistance
embR	p.Gly240Arg	ethambutol	resistance
embR	p.Ile369Thr	ethambutol	resistance
embR	p.Leu172Arg	ethambutol	resistance
embR	p.Leu211Met	ethambutol	resistance
embR	p.Leu292Met	ethambutol	resistance
embR	p.Leu320Val	ethambutol	resistance
embR	p.Ser188Arg	ethambutol	resistance
embR	p.Ser326Asn	ethambutol	resistance
embR	p.Thr32Pro	ethambutol	resistance
embR	p.Val350Gly	ethambutol	resistance
embR	p.Val7Gly	ethambutol	resistance
gyrA	p.Ala74Ser	fluoroquinolones	resistance
gyrA	p.Ala90Glu	fluoroquinolones	resistance
gyrA	p.Ala90Val	fluoroquinolones	resistance
gyrA	p.Arg68Gly	fluoroquinolones	resistance
gyrA	p.Asp89Asn	fluoroquinolones	resistance
gyrA	p.Asp94Ala	fluoroquinolones	resistance
gyrA	p.Asp94Asn	fluoroquinolones	resistance
gyrA	p.Asp94Gly	fluoroquinolones	resistance
gyrA	p.Asp94His	fluoroquinolones	resistance
gyrA	p.Asp94Tyr	fluoroquinolones	resistance
gyrA	p.Asp94Val	fluoroquinolones	resistance
gyrA	p.Gly88Ala	fluoroquinolones	resistance
gyrA	p.Gly88Cys	fluoroquinolones	resistance
gyrA	p.His70Arg	fluoroquinolones	resistance
gyrA	p.Ile92Met	fluoroquinolones	resistance
gyrA	p.Leu109Val	fluoroquinolones	resistance
gyrA	p.Pro102His	fluoroquinolones	resistance
gyrA	p.Ser69Thr	fluoroquinolones	resistance
gyrA	p.Ser91Ala	fluoroquinolones	resistance
gyrA	p.Ser91Pro	fluoroquinolones	resistance
gyrB	p.Ala504Thr	fluoroquinolones	resistance
gyrB	p.Ala504Val	fluoroquinolones	resistance
gyrB	p.Arg446Cys	fluoroquinolones	resistance
gyrB	p.Arg446His	fluoroquinolones	resistance
gyrB	p.Arg446Leu	fluoroquinolones	resistance
gyrB	p.Asn499Asp	fluoroquinolones	resistance
gyrB	p.Asn499Lys	fluoroquinolones	resistance
gyrB	p.Asn499Thr	fluoroquinolones	resistance
gyrB	p.Asn499Tyr	fluoroquinolones	resistance
gyrB	p.Asp461Ala	fluoroquinolones	resistance
gyrB	p.Asp461Asn	fluoroquinolones	resistance
gyrB	p.Asp461His	fluoroquinolones	resistance
gyrB	p.Asp494Ala	fluoroquinolones	resistance
gyrB	p.Gln538His	fluoroquinolones	resistance
gyrB	p.Glu501Asp	fluoroquinolones	resistance
gyrB	p.Glu501Val	fluoroquinolones	resistance
gyrB	p.Gly470Ala	fluoroquinolones	resistance
gyrB	p.Gly470Cys	fluoroquinolones	resistance
gyrB	p.Ile486Leu	fluoroquinolones	resistance
gyrB	p.Ser447Phe	fluoroquinolones	resistance
gyrB	p.Thr500Asn	fluoroquinolones	resistance
gyrB	p.Thr500Ile	fluoroquinolones	resistance
gyrB	p.Thr500Pro	fluoroquinolones	resistance
gyrB	p.Thr507Met	fluoroquinolones	resistance
gyrB	p.Val670Phe	fluoroquinolones	resistance
ahpC	c.-20C>T	isoniazid	resistance
ahpC	c.-39C>T	isoniazid	resistance
ahpC	c.-44T>A	isoniazid	resistance
ahpC	c.-48G>A	isoniazid	resistance
ahpC	c.-48G>T	isoniazid	resistance
ahpC	c.-49T>G	isoniazid	resistance
ahpC	c.-4A>G	isoniazid	resistance
ahpC	c.-51G>T	isoniazid	resistance
ahpC	c.-52C>T	isoniazid	resistance
ahpC	c.-54C>T	isoniazid	resistance
ahpC	c.-5G>A	isoniazid	resistance
ahpC	c.-66G>A	isoniazid	resistance
ahpC	c.-74G>A	isoniazid	resistance
ahpC	c.-81C>T	isoniazid	resistance
ahpC	p.Asp33Asn	isoniazid	resistance
ahpC	p.Asp73His	isoniazid	resistance
ahpC	p.Glu76Lys	isoniazid	resistance
ahpC	p.Leu191Arg	isoniazid	resistance
ahpC	p.Phe10Ile	isoniazid	resistance
ahpC	p.Pro2Ser	isoniazid	resistance
ahpC	p.Thr5Ile	isoniazid	resistance
fabG1	c.-11A>T	isoniazid	resistance
fabG1	c.-15C>T	isoniazid	resistance
fabG1	c.-16A>G	isoniazid	resistance
fabG1	c.-17G>T	isoniazid	resistance
fabG1	c.-24G>T	isoniazid	resistance
fabG1	c.-5T>A	isoniazid	resistance
fabG1	c.-67G>C	isoniazid	resistance
fabG1	c.-8T>A	isoniazid	resistance
fabG1	c.-8T>C	isoniazid	resistance
fabG1	c.-8T>G	isoniazid	resistance
fabG1	c.-92A>T	isoniazid	resistance
inhA	p.Gly40Trp	isoniazid	resistance
inhA	p.Ile16Thr	isoniazid	resistance
inhA	p.Ile194Thr	isoniazid	resistance
inhA	p.Ile21Asn	isoniazid	resistance
inhA	p.Ile21Thr	isoniazid	resistance
inhA	p.Ile21Val	isoniazid	resistance
inhA	p.Ile47Thr	isoniazid	resistance
inhA	p.Ile95Thr	isoniazid	resistance
inhA	p.Leu11Val	isoniazid	resistance
inhA	p.Lys8Asn	isoniazid	resistance
inhA	p.Ser94Ala	isoniazid	resistance
inhA	p.Ser94Leu	isoniazid	resistance
inhA	p.Ser94Trp	isoniazid	resistance
kasA	p.Arg121Lys	isoniazid	resistance
kasA	p.Asp66Asn	isoniazid	resistance
kasA	p.Gly387Asp	isoniazid	resistance
kasA	p.Met77Ile	isoniazid	resistance
katG	c.1037delG	isoniazid	resistance
katG	c.1091delT	isoniazid	resistance
katG	c.109delG	isoniazid	resistance
katG	c.-10A>C	isoniazid	resistance
katG	c.1171_1172insCTA	isoniazid	resistance
katG	c.1203delC	isoniazid	resistance
katG	c.-12G>A	isoniazid	resistance
katG	c.1330_1331insA	isoniazid	resistance
katG	c.1339_1350delCACGACCTCGTC	isoniazid	resistance
katG	c.149delA	isoniazid	resistance
katG	c.152_166delACCCGGCCGTCGCTG	isoniazid	resistance
katG	c.1560_1561insTGCAGCCACAAGTCGGGTGGGAGGTCAACGACCCCGACGGGGATCTGCGCAAGGTCATTCGCAC	isoniazid	resistance
katG	c.1612_1613insA	isoniazid	resistance
katG	c.1667delC	isoniazid	resistance
katG	c.1804_1810delAACCCGT	isoniazid	resistance
katG	c.1850_1851insAC	isoniazid	resistance
katG	c.186dupC	isoniazid	resistance
katG	c.1901_1902insC	isoniazid	resistance
katG	c.196_197insCCCC	isoniazid	resistance
katG	c.2203_2205delGAC	isoniazid	resistance
katG	c.269_270insT	isoniazid	resistance
katG	c.28_35delGAAACCAC	isoniazid	resistance
katG	c.317_318insG	isoniazid	resistance
katG	c.358_369delGGCGGCGCCGGG	isoniazid	resistance
katG	c.372_373delCG	isoniazid	resistance
katG	c.373dupG	isoniazid	resistance
katG	c.374_375insCAT	isoniazid	resistance
katG	c.54delC	isoniazid	resistance
katG	c.561delG	isoniazid	resistance
katG	c.572delG	isoniazid	resistance
katG	c.6_7delCG	isoniazid	resistance
katG	c.795delG	isoniazid	resistance
katG	c.-7G>A	isoniazid	resistance
katG	c.803delG	isoniazid	resistance
katG	c.861_866delACCCGA	isoniazid	resistance
katG	c.86_88delCCG	isoniazid	resistance
katG	c.902_903insT	isoniazid	resistance
katG	c.928delA	isoniazid	resistance
katG	c.956delT	isoniazid	resistance
katG	c.99_100insA	isoniazid	resistance
katG	frameshift	isoniazid	resistance
katG	large_deletion	isoniazid	resistance
katG	transcript_ablation	isoniazid	resistance
katG	p.Ala106Val	isoniazid	resistance
katG	p.Ala109Val	isoniazid	resistance
katG	p.Ala110Val	isoniazid	resistance
katG	p.Ala139Pro	isoniazid	resistance
katG	p.Ala162Thr	isoniazid	resistance
katG	p.Ala172Thr	isoniazid	resistance
katG	p.Ala172Val	isoniazid	resistance
katG	p.Ala243Ser	isoniazid	resistance
katG	p.Ala264Thr	isoniazid	resistance
katG	p.Ala281Val	isoniazid	resistance
katG	p.Ala291Pro	isoniazid	resistance
katG	p.Ala350Ser	isoniazid	resistance
katG	p.Ala350Thr	isoniazid	resistance
katG	p.Ala361Asp	isoniazid	resistance
katG	p.Ala379Val	isoniazid	resistance
katG	p.Ala409Asp	isoniazid	resistance
katG	p.Ala424Glu	isoniazid	resistance
katG	p.Ala424Gly	isoniazid	resistance
katG	p.Ala424Val	isoniazid	resistance
katG	p.Ala444Thr	isoniazid	resistance
katG	p.Ala464Ser	isoniazid	resistance
katG	p.Ala550Asp	isoniazid	resistance
katG	p.Ala551Gly	isoniazid	resistance
katG	p.Ala574Glu	isoniazid	resistance
katG	p.Ala574Val	isoniazid	resistance
katG	p.Ala61Thr	isoniazid	resistance
katG	p.Ala636Glu	isoniazid	resistance
katG	p.Ala65Thr	isoniazid	resistance
katG	p.Ala66Pro	isoniazid	resistance
katG	p.Ala713Pro	isoniazid	resistance
katG	p.Ala716Pro	isoniazid	resistance
katG	p.Ala727Asp	isoniazid	resistance
katG	p.Arg104Gln	isoniazid	resistance
katG	p.Arg104Leu	isoniazid	resistance
katG	p.Arg128Pro	isoniazid	resistance
katG	p.Arg249Cys	isoniazid	resistance
katG	p.Arg418Gln	isoniazid	resistance
katG	p.Arg418Leu	isoniazid	resistance
katG	p.Arg463Trp	isoniazid	resistance
katG	p.Arg484Ser	isoniazid	resistance
katG	p.Arg496Leu	isoniazid	resistance
katG	p.Arg515Cys	isoniazid	resistance
katG	p.Asn138Asp	isoniazid	resistance
katG	p.Asn138His	isoniazid	resistance
katG	p.Asn138Ser	isoniazid	resistance
katG	p.Asn138Thr	isoniazid	resistance
katG	p.Asn218Lys	isoniazid	resistance
katG	p.Asn236Thr	isoniazid	resistance
katG	p.Asn238Lys	isoniazid	resistance
katG	p.Asn258Ser	isoniazid	resistance
katG	p.Asn35Asp	isoniazid	resistance
katG	p.Asn529Asp	isoniazid	resistance
katG	p.Asp117Ala	isoniazid	resistance
katG	p.Asp142Ala	isoniazid	resistance
katG	p.Asp259Glu	isoniazid	resistance
katG	p.Asp311Glu	isoniazid	resistance
katG	p.Asp311Gly	isoniazid	resistance
katG	p.Asp311Tyr	isoniazid	resistance
katG	p.Asp357Asn	isoniazid	resistance
katG	p.Asp357His	isoniazid	resistance
katG	p.Asp381Gly	isoniazid	resistance
katG	p.Asp419His	isoniazid	resistance
katG	p.Asp573Asn	isoniazid	resistance
katG	p.Asp63Glu	isoniazid	resistance
katG	p.Asp695Ala	isoniazid	resistance
katG	p.Asp72Gly	isoniazid	resistance
katG	p.Asp735Ala	isoniazid	resistance
katG	p.Asp735Asn	isoniazid	resistance
katG	p.Asp74Gly	isoniazid	resistance
katG	p.Asp74Tyr	isoniazid	resistance
katG	p.Asp94Ala	isoniazid	resistance
katG	p.Asp94Gly	isoniazid	resistance
katG	p.Gln127Pro	isoniazid	resistance
katG	p.Gln224Glu	isoniazid	resistance
katG	p.Gln295Pro	isoniazid	resistance
katG	p.Gln352*	isoniazid	resistance
katG	p.Gln434*	isoniazid	resistance
katG	p.Gln461Pro	isoniazid	resistance
katG	p.Gln502His	isoniazid	resistance
katG	p.Gln525Pro	isoniazid	resistance
katG	p.Gln717Pro	isoniazid	resistance
katG	p.Gln88Arg	isoniazid	resistance
katG	p.Glu195Lys	isoniazid	resistance
katG	p.Glu261Lys	isoniazid	resistance
katG	p.Glu289Asp	isoniazid	resistance
katG	p.Glu607Lys	isoniazid	resistance
katG	p.Gly121Cys	isoniazid	resistance
katG	p.Gly121Val	isoniazid	resistance
katG	p.Gly125Cys	isoniazid	resistance
katG	p.Gly169Ala	isoniazid	resistance
katG	p.Gly186Val	isoniazid	resistance
katG	p.Gly19Asp	isoniazid	resistance
katG	p.Gly234Arg	isoniazid	resistance
katG	p.Gly234Glu	isoniazid	resistance
katG	p.Gly279Asp	isoniazid	resistance
katG	p.Gly285Asp	isoniazid	resistance
katG	p.Gly297Val	isoniazid	resistance
katG	p.Gly299Ala	isoniazid	resistance
katG	p.Gly299Cys	isoniazid	resistance
katG	p.Gly305Ala	isoniazid	resistance
katG	p.Gly307Ala	isoniazid	resistance
katG	p.Gly307Arg	isoniazid	resistance
katG	p.Gly307Glu	isoniazid	resistance
katG	p.Gly309Asp	isoniazid	resistance
katG	p.Gly309Cys	isoniazid	resistance
katG	p.Gly309Ser	isoniazid	resistance
katG	p.Gly316Asp	isoniazid	resistance
katG	p.Gly316Ser	isoniazid	resistance
katG	p.Gly428Arg	isoniazid	resistance
katG	p.Gly485Val	isoniazid	resistance
katG	p.Gly491Cys	isoniazid	resistance
katG	p.Gly593Asp	isoniazid	resistance
katG	p.Gly629Ser	isoniazid	resistance
katG	p.Gly685Arg	isoniazid	resistance
katG	p.Gly96Cys	isoniazid	resistance
katG	p.Gly99Glu	isoniazid	resistance
katG	p.His108Asp	isoniazid	resistance
katG	p.His108Gln	isoniazid	resistance
katG	p.Ile317Leu	isoniazid	resistance
katG	p.Ile317Val	isoniazid	resistance
katG	p.Ile335Thr	isoniazid	resistance
katG	p.Ile335Val	isoniazid	resistance
katG	p.Ile393Asn	isoniazid	resistance
katG	p.Ile462Thr	isoniazid	resistance
katG	p.Ile71Asn	isoniazid	resistance
katG	p.Leu141Phe	isoniazid	resistance
katG	p.Leu148Arg	isoniazid	resistance
katG	p.Leu336Arg	isoniazid	resistance
katG	p.Leu378Pro	isoniazid	resistance
katG	p.Leu384Arg	isoniazid	resistance
katG	p.Leu449Phe	isoniazid	resistance
katG	p.Leu48Gln	isoniazid	resistance
katG	p.Leu587Met	isoniazid	resistance
katG	p.Leu587Pro	isoniazid	resistance
katG	p.Leu619Pro	isoniazid	resistance
katG	p.Leu634Phe	isoniazid	resistance
katG	p.Leu653Pro	isoniazid	resistance
katG	p.Lys143Thr	isoniazid	resistance
katG	p.Lys200*	isoniazid	resistance
katG	p.Lys345Thr	isoniazid	resistance
katG	p.Lys414Asn	isoniazid	resistance
katG	p.Lys459*	isoniazid	resistance
katG	p.Lys488Asn	isoniazid	resistance
katG	p.Met126Ile	isoniazid	resistance
katG	p.Met176Ile	isoniazid	resistance
katG	p.Met257Ile	isoniazid	resistance
katG	p.Met257Thr	isoniazid	resistance
katG	p.Met609Ile	isoniazid	resistance
katG	p.Met84Ile	isoniazid	resistance
katG	p.Phe252Leu	isoniazid	resistance
katG	p.Phe567Ser	isoniazid	resistance
katG	p.Pro2Ser	isoniazid	resistance
katG	p.Pro365Leu	isoniazid	resistance
katG	p.Pro429Ser	isoniazid	resistance
katG	p.Pro589Thr	isoniazid	resistance
katG	p.Ser140Arg	isoniazid	resistance
katG	p.Ser140Asn	isoniazid	resistance
katG	p.Ser140Gly	isoniazid	resistance
katG	p.Ser160Leu	isoniazid	resistance
katG	p.Ser17Asn	isoniazid	resistance
katG	p.Ser302Arg	isoniazid	resistance
katG	p.Ser315Arg	isoniazid	resistance
katG	p.Ser315Asn	isoniazid	resistance
katG	p.Ser315Gly	isoniazid	resistance
katG	p.Ser315Ile	isoniazid	resistance
katG	p.Ser315Thr	isoniazid	resistance
katG	p.Ser331Cys	isoniazid	resistance
katG	p.Ser457Ile	isoniazid	resistance
katG	p.Ser700Pro	isoniazid	resistance
katG	p.Thr11Ala	isoniazid	resistance
katG	p.Thr12Pro	isoniazid	resistance
katG	p.Thr180Lys	isoniazid	resistance
katG	p.Thr251Met	isoniazid	resistance
katG	p.Thr262Arg	isoniazid	resistance
katG	p.Thr275Ala	isoniazid	resistance
katG	p.Thr275Pro	isoniazid	resistance
katG	p.Thr275Ser	isoniazid	resistance
katG	p.Thr308Pro	isoniazid	resistance
katG	p.Thr324Pro	isoniazid	resistance
katG	p.Thr326Met	isoniazid	resistance
katG	p.Thr380Ile	isoniazid	resistance
katG	p.Thr394Ala	isoniazid	resistance
katG	p.Thr435Ile	isoniazid	resistance
katG	p.Thr85Pro	isoniazid	resistance
katG	p.Trp107Arg	isoniazid	resistance
katG	p.Trp107*	isoniazid	resistance
katG	p.Trp191Arg	isoniazid	resistance
katG	p.Trp198*	isoniazid	resistance
katG	p.Trp300Gly	isoniazid	resistance
katG	p.Trp300*	isoniazid	resistance
katG	p.Trp321Arg	isoniazid	resistance
katG	p.Trp321Cys	isoniazid	resistance
katG	p.Trp321*	isoniazid	resistance
katG	p.Trp321Leu	isoniazid	resistance
katG	p.Trp321Ser	isoniazid	resistance
katG	p.Trp328Cys	isoniazid	resistance
katG	p.Trp328Gly	isoniazid	resistance
katG	p.Trp328Leu	isoniazid	resistance
katG	p.Trp328Ser	isoniazid	resistance
katG	p.Trp341Ser	isoniazid	resistance
katG	p.Trp38*	isoniazid	resistance
katG	p.Trp397*	isoniazid	resistance
katG	p.Trp477*	isoniazid	resistance
katG	p.Trp505Arg	isoniazid	resistance
katG	p.Trp505Ser	isoniazid	resistance
katG	p.Trp728Cys	isoniazid	resistance
katG	p.Trp90*	isoniazid	resistance
katG	p.Trp91Arg	isoniazid	resistance
katG	p.Tyr155Cys	isoniazid	resistance
katG	p.Tyr155Ser	isoniazid	resistance
katG	p.Tyr229Phe	isoniazid	resistance
katG	p.Tyr304Ser	isoniazid	resistance
katG	p.Tyr337Cys	isoniazid	resistance
katG	p.Tyr337Phe	isoniazid	resistance
katG	p.Tyr413His	isoniazid	resistance
katG	p.Val1Ala	isoniazid	resistance
katG	p.Val1Leu	isoniazid	resistance
katG	p.Val230Ala	isoniazid	resistance
katG	p.Val473Phe	isoniazid	resistance
katG	p.Val710Ala	isoniazid	resistance
eis	c.-10G>A	kanamycin	resistance
eis	c.-10G>C	kanamycin	resistance
eis	c.-12C>T	kanamycin	resistance
eis	c.-13A>G	kanamycin	resistance
eis	c.-14C>T	kanamycin	resistance
eis	c.-15C>G	kanamycin	resistance
eis	c.-37G>T	kanamycin	resistance
eis	c.-53T>G	kanamycin	resistance
eis	c.-54G>T	kanamycin	resistance
eis	c.-8C>A	kanamycin	resistance
rrs	n.1401A>G	kanamycin	resistance
rrs	n.1402C>A	kanamycin	resistance
rrs	n.1402C>T	kanamycin	resistance
rrs	n.1484G>T	kanamycin	resistance
gyrA	p.Ala74Ser	moxifloxacin	resistance
gyrA	p.Ala90Glu	moxifloxacin	resistance
gyrA	p.Ala90Val	moxifloxacin	resistance
gyrA	p.Arg68Gly	moxifloxacin	resistance
gyrA	p.Asp89Asn	moxifloxacin	resistance
gyrA	p.Asp94Ala	moxifloxacin	resistance
gyrA	p.Asp94Asn	moxifloxacin	resistance
gyrA	p.Asp94Gly	moxifloxacin	resistance
gyrA	p.Asp94His	moxifloxacin	resistance
gyrA	p.Asp94Tyr	moxifloxacin	resistance
gyrA	p.Asp94Val	moxifloxacin	resistance
gyrA	p.Gly88Ala	moxifloxacin	resistance
gyrA	p.Gly88Cys	moxifloxacin	resistance
gyrA	p.His70Arg	moxifloxacin	resistance
gyrA	p.Ile92Met	moxifloxacin	resistance
gyrA	p.Leu109Val	moxifloxacin	resistance
gyrA	p.Pro102His	moxifloxacin	resistance
gyrA	p.Ser69Thr	moxifloxacin	resistance
gyrA	p.Ser91Ala	moxifloxacin	resistance
gyrA	p.Ser91Pro	moxifloxacin	resistance
gyrB	p.Ala504Thr	moxifloxacin	resistance
gyrB	p.Ala504Val	moxifloxacin	resistance
gyrB	p.Arg446Cys	moxifloxacin	resistance
gyrB	p.Arg446His	moxifloxacin	resistance
gyrB	p.Arg446Leu	moxifloxacin	resistance
gyrB	p.Asn499Asp	moxifloxacin	resistance
gyrB	p.Asn499Lys	moxifloxacin	resistance
gyrB	p.Asn499Thr	moxifloxacin	resistance
gyrB	p.Asn499Tyr	moxifloxacin	resistance
gyrB	p.Asp461Ala	moxifloxacin	resistance
gyrB	p.Asp461Asn	moxifloxacin	resistance
gyrB	p.Asp461His	moxifloxacin	resistance
gyrB	p.Asp494Ala	moxifloxacin	resistance
gyrB	p.Gln538His	moxifloxacin	resistance
gyrB	p.Glu501Asp	moxifloxacin	resistance
gyrB	p.Glu501Val	moxifloxacin	resistance
gyrB	p.Gly470Ala	moxifloxacin	resistance
gyrB	p.Gly470Cys	moxifloxacin	resistance
gyrB	p.Ile486Leu	moxifloxacin	resistance
gyrB	p.Ser447Phe	moxifloxacin	resistance
gyrB	p.Thr500Asn	moxifloxacin	resistance
gyrB	p.Thr500Ile	moxifloxacin	resistance
gyrB	p.Thr500Pro	moxifloxacin	resistance
gyrB	p.Thr507Met	moxifloxacin	resistance
gyrB	p.Val670Phe	moxifloxacin	resistance
gyrA	p.Ala74Ser	ofloxacin	resistance
gyrA	p.Ala90Glu	ofloxacin	resistance
gyrA	p.Ala90Val	ofloxacin	resistance
gyrA	p.Arg68Gly	ofloxacin	resistance
gyrA	p.Asp89Asn	ofloxacin	resistance
gyrA	p.Asp94Ala	ofloxacin	resistance
gyrA	p.Asp94Asn	ofloxacin	resistance
gyrA	p.Asp94Gly	ofloxacin	resistance
gyrA	p.Asp94His	ofloxacin	resistance
gyrA	p.Asp94Tyr	ofloxacin	resistance
gyrA	p.Asp94Val	ofloxacin	resistance
gyrA	p.Gly88Ala	ofloxacin	resistance
gyrA	p.Gly88Cys	ofloxacin	resistance
gyrA	p.His70Arg	ofloxacin	resistance
gyrA	p.Ile92Met	ofloxacin	resistance
gyrA	p.Leu109Val	ofloxacin	resistance
gyrA	p.Pro102His	ofloxacin	resistance
gyrA	p.Ser69Thr	ofloxacin	resistance
gyrA	p.Ser91Ala	ofloxacin	resistance
gyrA	p.Ser91Pro	ofloxacin	resistance
gyrB	p.Ala504Thr	ofloxacin	resistance
gyrB	p.Ala504Val	ofloxacin	resistance
gyrB	p.Arg446Cys	ofloxacin	resistance
gyrB	p.Arg446His	ofloxacin	resistance
gyrB	p.Arg446Leu	ofloxacin	resistance
gyrB	p.Asn499Asp	ofloxacin	resistance
gyrB	p.Asn499Lys	ofloxacin	resistance
gyrB	p.Asn499Thr	ofloxacin	resistance
gyrB	p.Asn499Tyr	ofloxacin	resistance
gyrB	p.Asp461Ala	ofloxacin	resistance
gyrB	p.Asp461Asn	ofloxacin	resistance
gyrB	p.Asp461His	ofloxacin	resistance
gyrB	p.Asp494Ala	ofloxacin	resistance
gyrB	p.Gln538His	ofloxacin	resistance
gyrB	p.Glu501Asp	ofloxacin	resistance
gyrB	p.Glu501Val	ofloxacin	resistance
gyrB	p.Gly470Ala	ofloxacin	resistance
gyrB	p.Gly470Cys	ofloxacin	resistance
gyrB	p.Ile486Leu	ofloxacin	resistance
gyrB	p.Ser447Phe	ofloxacin	resistance
gyrB	p.Thr500Asn	ofloxacin	resistance
gyrB	p.Thr500Ile	ofloxacin	resistance
gyrB	p.Thr500Pro	ofloxacin	resistance
gyrB	p.Thr507Met	ofloxacin	resistance
gyrB	p.Val670Phe	ofloxacin	resistance
panD	c.393delG	pyrazinamide	resistance
panD	p.Ala128Ser	pyrazinamide	resistance
panD	p.Glu126*	pyrazinamide	resistance
panD	p.Glu130Gly	pyrazinamide	resistance
panD	p.His21Arg	pyrazinamide	resistance
panD	p.Ile49Val	pyrazinamide	resistance
panD	p.Leu136Arg	pyrazinamide	resistance
panD	p.Met117Ile	pyrazinamide	resistance
panD	p.Val138Ala	pyrazinamide	resistance
panD	p.Val138Glu	pyrazinamide	resistance
panD	p.Val138Gly	pyrazinamide	resistance
pncA	c.101_102insT	pyrazinamide	resistance
pncA	c.-10T>C	pyrazinamide	resistance
pncA	c.1_11delATGCGGGCGTT	pyrazinamide	resistance
pncA	c.117_118insC	pyrazinamide	resistance
pncA	c.118_150delGACTACCATCACGTCGTGGCAACCAAGGACTTC	pyrazinamide	resistance
pncA	c.-11A>C	pyrazinamide	resistance
pncA	c.-11A>G	pyrazinamide	resistance
pncA	c.12_14delGAT	pyrazinamide	resistance
pncA	c.-12T>C	pyrazinamide	resistance
pncA	c.-12T>G	pyrazinamide	resistance
pncA	c.137_138insG	pyrazinamide	resistance
pncA	c.158delA	pyrazinamide	resistance
pncA	c.16_17insC	pyrazinamide	resistance
pncA	c.161delC	pyrazinamide	resistance
pncA	c.162_164delGGG	pyrazinamide	resistance
pncA	c.162delG	pyrazinamide	resistance
pncA	c.163_164insT	pyrazinamide	resistance
pncA	c.172delT	pyrazinamide	resistance
pncA	c.189_200delCTATTCCTCGTC	pyrazinamide	resistance
pncA	c.1_8delATGCGGGC	pyrazinamide	resistance
pncA	c.193_194insA	pyrazinamide	resistance
pncA	c.194_195insA	pyrazinamide	resistance
pncA	c.210_211insACC	pyrazinamide	resistance
pncA	c.210_211insC	pyrazinamide	resistance
pncA	c.219_220insCGCATTGCCG	pyrazinamide	resistance
pncA	c.222_223insG	pyrazinamide	resistance
pncA	c.239delA	pyrazinamide	resistance
pncA	c.250_251insC	pyrazinamide	resistance
pncA	c.272_276delAGGCG	pyrazinamide	resistance
pncA	c.288_289insT	pyrazinamide	resistance
pncA	c.288delG	pyrazinamide	resistance
pncA	c.28delC	pyrazinamide	resistance
pncA	c.302_303insA	pyrazinamide	resistance
pncA	c.302dupG	pyrazinamide	resistance
pncA	c.306_309delGTAC	pyrazinamide	resistance
pncA	c.307_308insC	pyrazinamide	resistance
pncA	c.307_311delTACAG	pyrazinamide	resistance
pncA	c.312delC	pyrazinamide	resistance
pncA	c.315_316insG	pyrazinamide	resistance
pncA	c.341delC	pyrazinamide	resistance
pncA	c.369_370insAG	pyrazinamide	resistance
pncA	c.375_389delCGATGAGGTCGATGT	pyrazinamide	resistance
pncA	c.379_389delGAGGTCGATGT	pyrazinamide	resistance
pncA	c.380_388delAGGTCGATG	pyrazinamide	resistance
pncA	c.381_382delGG	pyrazinamide	resistance
pncA	c.383_384insAG	pyrazinamide	resistance
pncA	c.386_388delATG	pyrazinamide	resistance
pncA	c.386_389delATGT	pyrazinamide	resistance
pncA	c.389_390insAGGTCGATG	pyrazinamide	resistance
pncA	c.389_390insGAGGTCGAT	pyrazinamide	resistance
pncA	c.389delT	pyrazinamide	resistance
pncA	c.391delG	pyrazinamide	resistance
pncA	c.392_393insGG	pyrazinamide	resistance
pncA	c.392_393insG	pyrazinamide	resistance
pncA	c.393_394insG	pyrazinamide	resistance
pncA	c.395_405delGTATTGCCACC	pyrazinamide	resistance
pncA	c.395delG	pyrazinamide	resistance
pncA	c.398dupT	pyrazinamide	resistance
pncA	c.404dupC	pyrazinamide	resistance
pncA	c.406delG	pyrazinamide	resistance
pncA	c.408_409insC	pyrazinamide	resistance
pncA	c.415dupG	pyrazinamide	resistance
pncA	c.416_417delTG	pyrazinamide	resistance
pncA	c.416delT	pyrazinamide	resistance
pncA	c.421_422insGG	pyrazinamide	resistance
pncA	c.421_422insG	pyrazinamide	resistance
pncA	c.422delA	pyrazinamide	resistance
pncA	c.429_430insGG	pyrazinamide	resistance
pncA	c.436delG	pyrazinamide	resistance
pncA	c.443delG	pyrazinamide	resistance
pncA	c.446_453delATGGCTTG	pyrazinamide	resistance
pncA	c.452delT	pyrazinamide	resistance
pncA	c.457_458insC	pyrazinamide	resistance
pncA	c.466_467insT	pyrazinamide	resistance
pncA	c.471_472insA	pyrazinamide	resistance
pncA	c.475delC	pyrazinamide	resistance
pncA	c.47delG	pyrazinamide	resistance
pncA	c.481_482insTGAC	pyrazinamide	resistance
pncA	c.495delC	pyrazinamide	resistance
pncA	c.502_503insGC	pyrazinamide	resistance
pncA	c.512delC	pyrazinamide	resistance
pncA	c.518_519insG	pyrazinamide	resistance
pncA	c.521_522insT	pyrazinamide	resistance
pncA	c.533dupC	pyrazinamide	resistance
pncA	c.53_54insGG	pyrazinamide	resistance
pncA	c.59delC	pyrazinamide	resistance
pncA	c.64delA	pyrazinamide	resistance
pncA	c.68_78delGTGGCGCCGCG	pyrazinamide	resistance
pncA	c.70delG	pyrazinamide	resistance
pncA	c.71delG	pyrazinamide	resistance
pncA	c.-7T>C	pyrazinamide	resistance
pncA	c.84delC	pyrazinamide	resistance
pncA	c.88_111delGCCATCAGCGACTACCTGGCCGAA	pyrazinamide	resistance
pncA	frameshift	pyrazinamide	resistance
pncA	large_deletion	pyrazinamide	resistance
pncA	transcript_ablation	pyrazinamide	resistance
pncA	p.Ala102Thr	pyrazinamide	resistance
pncA	p.Ala134Ser	pyrazinamide	resistance
pncA	p.Ala134Val	pyrazinamide	resistance
pncA	p.Ala143Asp	pyrazinamide	resistance
pncA	p.Ala143Pro	pyrazinamide	resistance
pncA	p.Ala143Thr	pyrazinamide	resistance
pncA	p.Ala146Glu	pyrazinamide	resistance
pncA	p.Ala146Thr	pyrazinamide	resistance
pncA	p.Ala146Val	pyrazinamide	resistance
pncA	p.Ala161Pro	pyrazinamide	resistance
pncA	p.Ala165Thr	pyrazinamide	resistance
pncA	p.Ala171Glu	pyrazinamide	resistance
pncA	p.Ala171Pro	pyrazinamide	resistance
pncA	p.Ala171Thr	pyrazinamide	resistance
pncA	p.Ala171Val	pyrazinamide	resistance
pncA	p.Ala26Gly	pyrazinamide	resistance
pncA	p.Ala28Asp	pyrazinamide	resistance
pncA	p.Ala3Glu	pyrazinamide	resistance
pncA	p.Ala3Pro	pyrazinamide	resistance
pncA	p.Ala46Glu	pyrazinamide	resistance
pncA	p.Ala46Pro	pyrazinamide	resistance
pncA	p.Ala46Val	pyrazinamide	resistance
pncA	p.Ala79Gly	pyrazinamide	resistance
pncA	p.Arg121Pro	pyrazinamide	resistance
pncA	p.Arg123Pro	pyrazinamide	resistance
pncA	p.Arg140Gly	pyrazinamide	resistance
pncA	p.Arg140His	pyrazinamide	resistance
pncA	p.Arg140Pro	pyrazinamide	resistance
pncA	p.Arg140Ser	pyrazinamide	resistance
pncA	p.Arg148Ser	pyrazinamide	resistance
pncA	p.Arg154Gly	pyrazinamide	resistance
pncA	p.Arg154Met	pyrazinamide	resistance
pncA	p.Asn118Thr	pyrazinamide	resistance
pncA	p.Asp12Ala	pyrazinamide	resistance
pncA	p.Asp12Asn	pyrazinamide	resistance
pncA	p.Asp12Glu	pyrazinamide	resistance
pncA	p.Asp12Gly	pyrazinamide	resistance
pncA	p.Asp136Asn	pyrazinamide	resistance
pncA	p.Asp136Gly	pyrazinamide	resistance
pncA	p.Asp136His	pyrazinamide	resistance
pncA	p.Asp136Tyr	pyrazinamide	resistance
pncA	p.Asp145Glu	pyrazinamide	resistance
pncA	p.Asp49Ala	pyrazinamide	resistance
pncA	p.Asp49Asn	pyrazinamide	resistance
pncA	p.Asp49Glu	pyrazinamide	resistance
pncA	p.Asp49Gly	pyrazinamide	resistance
pncA	p.Asp49His	pyrazinamide	resistance
pncA	p.Asp49Tyr	pyrazinamide	resistance
pncA	p.Asp49Val	pyrazinamide	resistance
pncA	p.Asp53Ala	pyrazinamide	resistance
pncA	p.Asp53Asn	pyrazinamide	resistance
pncA	p.Asp63Ala	pyrazinamide	resistance
pncA	p.Asp63Gly	pyrazinamide	resistance
pncA	p.Asp63His	pyrazinamide	resistance
pncA	p.Asp8Ala	pyrazinamide	resistance
pncA	p.Asp8Asn	pyrazinamide	resistance
pncA	p.Asp8Glu	pyrazinamide	resistance
pncA	p.Asp8Gly	pyrazinamide	resistance
pncA	p.Asp8Tyr	pyrazinamide	resistance
pncA	p.Cys138Arg	pyrazinamide	resistance
pncA	p.Cys138*	pyrazinamide	resistance
pncA	p.Cys138Ser	pyrazinamide	resistance
pncA	p.Cys138Tyr	pyrazinamide	resistance
pncA	p.Cys14Arg	pyrazinamide	resistance
pncA	p.Cys14Gly	pyrazinamide	resistance
pncA	p.Cys14*	pyrazinamide	resistance
pncA	p.Cys14Trp	pyrazinamide	resistance
pncA	p.Cys14Tyr	pyrazinamide	resistance
pncA	p.Cys72Arg	pyrazinamide	resistance
pncA	p.Cys72*	pyrazinamide	resistance
pncA	p.Cys72Trp	pyrazinamide	resistance
pncA	p.Cys72Tyr	pyrazinamide	resistance
pncA	p.Gln10Arg	pyrazinamide	resistance
pncA	p.Gln10His	pyrazinamide	resistance
pncA	p.Gln10Lys	pyrazinamide	resistance
pncA	p.Gln10Pro	pyrazinamide	resistance
pncA	p.Gln10*	pyrazinamide	resistance
pncA	p.Gln141Pro	pyrazinamide	resistance
pncA	p.Gln141*	pyrazinamide	resistance
pncA	p.Glu107*	pyrazinamide	resistance
pncA	p.Glu174Gly	pyrazinamide	resistance
pncA	p.Glu181Asp	pyrazinamide	resistance
pncA	p.Glu37*	pyrazinamide	resistance
pncA	p.Gly105Arg	pyrazinamide	resistance
pncA	p.Gly105Asp	pyrazinamide	resistance
pncA	p.Gly105Val	pyrazinamide	resistance
pncA	p.Gly108Arg	pyrazinamide	resistance
pncA	p.Gly132Ala	pyrazinamide	resistance
pncA	p.Gly132Asp	pyrazinamide	resistance
pncA	p.Gly132Ser	pyrazinamide	resistance
pncA	p.Gly132Val	pyrazinamide	resistance
pncA	p.Gly162Asp	pyrazinamide	resistance
pncA	p.Gly17Asp	pyrazinamide	resistance
pncA	p.Gly17Val	pyrazinamide	resistance
pncA	p.Gly23Val	pyrazinamide	resistance
pncA	p.Gly24Arg	pyrazinamide	resistance
pncA	p.Gly24Asp	pyrazinamide	resistance
pncA	p.Gly78Asp	pyrazinamide	resistance
pncA	p.Gly78Cys	pyrazinamide	resistance
pncA	p.Gly78Ser	pyrazinamide	resistance
pncA	p.Gly78Val	pyrazinamide	resistance
pncA	p.Gly97Arg	pyrazinamide	resistance
pncA	p.Gly97Asp	pyrazinamide	resistance
pncA	p.Gly97Cys	pyrazinamide	resistance
pncA	p.Gly97Ser	pyrazinamide	resistance
pncA	p.His137Arg	pyrazinamide	resistance
pncA	p.His137Pro	pyrazinamide	resistance
pncA	p.His43Pro	pyrazinamide	resistance
pncA	p.His51Arg	pyrazinamide	resistance
pncA	p.His51Asn	pyrazinamide	resistance
pncA	p.His51Asp	pyrazinamide	resistance
pncA	p.His51Gln	pyrazinamide	resistance
pncA	p.His51Pro	pyrazinamide	resistance
pncA	p.His51Tyr	pyrazinamide	resistance
pncA	p.His57Arg	pyrazinamide	resistance
pncA	p.His57Asn	pyrazinamide	resistance
pncA	p.His57Asp	pyrazinamide	resistance
pncA	p.His57Leu	pyrazinamide	resistance
pncA	p.His57Pro	pyrazinamide	resistance
pncA	p.His57Tyr	pyrazinamide	resistance
pncA	p.His71Arg	pyrazinamide	resistance
pncA	p.His71Asn	pyrazinamide	resistance
pncA	p.His71Asp	pyrazinamide	resistance
pncA	p.His71Gln	pyrazinamide	resistance
pncA	p.His71Tyr	pyrazinamide	resistance
pncA	p.His82Arg	pyrazinamide	resistance
pncA	p.His82Asp	pyrazinamide	resistance
pncA	p.His82Leu	pyrazinamide	resistance
pncA	p.His82Tyr	pyrazinamide	resistance
pncA	p.Ile133Asn	pyrazinamide	resistance
pncA	p.Ile133Thr	pyrazinamide	resistance
pncA	p.Ile31Ser	pyrazinamide	resistance
pncA	p.Ile5Ser	pyrazinamide	resistance
pncA	p.Ile5Thr	pyrazinamide	resistance
pncA	p.Ile6Met	pyrazinamide	resistance
pncA	p.Ile6Ser	pyrazinamide	resistance
pncA	p.Ile6Thr	pyrazinamide	resistance
pncA	p.Ile90Ser	pyrazinamide	resistance
pncA	p.Leu116Arg	pyrazinamide	resistance
pncA	p.Leu116Pro	pyrazinamide	resistance
pncA	p.Leu116Val	pyrazinamide	resistance
pncA	p.Leu120Pro	pyrazinamide	resistance
pncA	p.Leu151Ser	pyrazinamide	resistance
pncA	p.Leu156Pro	pyrazinamide	resistance
pncA	p.Leu159Arg	pyrazinamide	resistance
pncA	p.Leu159Pro	pyrazinamide	resistance
pncA	p.Leu159Val	pyrazinamide	resistance
pncA	p.Leu172Arg	pyrazinamide	resistance
pncA	p.Leu172Pro	pyrazinamide	resistance
pncA	p.Leu182Ser	pyrazinamide	resistance
pncA	p.Leu19Arg	pyrazinamide	resistance
pncA	p.Leu19Pro	pyrazinamide	resistance
pncA	p.Leu27Pro	pyrazinamide	resistance
pncA	p.Leu35Pro	pyrazinamide	resistance
pncA	p.Leu4Ser	pyrazinamide	resistance
pncA	p.Leu4Trp	pyrazinamide	resistance
pncA	p.Leu85Arg	pyrazinamide	resistance
pncA	p.Leu85Pro	pyrazinamide	resistance
pncA	p.Lys48Glu	pyrazinamide	resistance
pncA	p.Lys48Thr	pyrazinamide	resistance
pncA	p.Lys96Arg	pyrazinamide	resistance
pncA	p.Lys96Asn	pyrazinamide	resistance
pncA	p.Lys96Gln	pyrazinamide	resistance
pncA	p.Lys96Glu	pyrazinamide	resistance
pncA	p.Lys96Thr	pyrazinamide	resistance
pncA	p.Met175Arg	pyrazinamide	resistance
pncA	p.Met175Ile	pyrazinamide	resistance
pncA	p.Met175Lys	pyrazinamide	resistance
pncA	p.Met175Thr	pyrazinamide	resistance
pncA	p.Met175Val	pyrazinamide	resistance
pncA	p.Met1Thr	pyrazinamide	resistance
pncA	p.Phe106Ser	pyrazinamide	resistance
pncA	p.Phe13Ile	pyrazinamide	resistance
pncA	p.Phe13Leu	pyrazinamide	resistance
pncA	p.Phe13Ser	pyrazinamide	resistance
pncA	p.Phe58Leu	pyrazinamide	resistance
pncA	p.Phe58Ser	pyrazinamide	resistance
pncA	p.Phe81Val	pyrazinamide	resistance
pncA	p.Phe94Cys	pyrazinamide	resistance
pncA	p.Phe94Leu	pyrazinamide	resistance
pncA	p.Phe94Ser	pyrazinamide	resistance
pncA	p.Pro54Gln	pyrazinamide	resistance
pncA	p.Pro54Leu	pyrazinamide	resistance
pncA	p.Pro54Thr	pyrazinamide	resistance
pncA	p.Pro62Arg	pyrazinamide	resistance
pncA	p.Pro62Gln	pyrazinamide	resistance
pncA	p.Pro62Leu	pyrazinamide	resistance
pncA	p.Pro62Ser	pyrazinamide	resistance
pncA	p.Pro69Arg	pyrazinamide	resistance
pncA	p.Pro69Leu	pyrazinamide	resistance
pncA	p.Ser104Arg	pyrazinamide	resistance
pncA	p.Ser104Gly	pyrazinamide	resistance
pncA	p.Ser164Pro	pyrazinamide	resistance
pncA	p.Ser179Arg	pyrazinamide	resistance
pncA	p.Ser185Ile	pyrazinamide	resistance
pncA	p.Ser185Thr	pyrazinamide	resistance
pncA	p.Ser18Pro	pyrazinamide	resistance
pncA	p.Ser32Ile	pyrazinamide	resistance
pncA	p.Ser59Phe	pyrazinamide	resistance
pncA	p.Ser59Pro	pyrazinamide	resistance
pncA	p.Ser66Pro	pyrazinamide	resistance
pncA	p.Ser67Pro	pyrazinamide	resistance
pncA	p.Ser88*	pyrazinamide	resistance
pncA	p.Thr114Ala	pyrazinamide	resistance
pncA	p.Thr114Pro	pyrazinamide	resistance
pncA	p.Thr135Pro	pyrazinamide	resistance
pncA	p.Thr142Ala	pyrazinamide	resistance
pncA	p.Thr142Lys	pyrazinamide	resistance
pncA	p.Thr142Met	pyrazinamide	resistance
pncA	p.Thr142Pro	pyrazinamide	resistance
pncA	p.Thr142Arg	pyrazinamide	resistance	https://hal.inria.fr/tel-01560449/
pncA	p.Thr153Asn	pyrazinamide	resistance
pncA	p.Thr160Arg	pyrazinamide	resistance
pncA	p.Thr160Pro	pyrazinamide	resistance
pncA	p.Thr168Asn	pyrazinamide	resistance
pncA	p.Thr168Pro	pyrazinamide	resistance
pncA	p.Thr47Ala	pyrazinamide	resistance
pncA	p.Thr47Pro	pyrazinamide	resistance
pncA	p.Thr47Ser	pyrazinamide	resistance
pncA	p.Thr61Pro	pyrazinamide	resistance
pncA	p.Thr76Ile	pyrazinamide	resistance
pncA	p.Thr76Pro	pyrazinamide	resistance
pncA	p.Trp119Arg	pyrazinamide	resistance
pncA	p.Trp119Cys	pyrazinamide	resistance
pncA	p.Trp119*	pyrazinamide	resistance
pncA	p.Trp119Ser	pyrazinamide	resistance
pncA	p.Trp68Arg	pyrazinamide	resistance
pncA	p.Trp68Cys	pyrazinamide	resistance
pncA	p.Trp68Gly	pyrazinamide	resistance
pncA	p.Trp68Leu	pyrazinamide	resistance
pncA	p.Trp68*	pyrazinamide	resistance
pncA	p.Trp68Ser	pyrazinamide	resistance
pncA	p.Tyr103Cys	pyrazinamide	resistance
pncA	p.Tyr103His	pyrazinamide	resistance
pncA	p.Tyr103*	pyrazinamide	resistance
pncA	p.Tyr103Ser	pyrazinamide	resistance
pncA	p.Tyr34Asp	pyrazinamide	resistance
pncA	p.Tyr34*	pyrazinamide	resistance
pncA	p.Tyr34Ser	pyrazinamide	resistance
pncA	p.Tyr41His	pyrazinamide	resistance
pncA	p.Tyr41*	pyrazinamide	resistance
pncA	p.Tyr64Asp	pyrazinamide	resistance
pncA	p.Tyr95*	pyrazinamide	resistance
pncA	p.Tyr99*	pyrazinamide	resistance
pncA	p.Val125Asp	pyrazinamide	resistance
pncA	p.Val125Gly	pyrazinamide	resistance
pncA	p.Val128Gly	pyrazinamide	resistance
pncA	p.Val130Ala	pyrazinamide	resistance
pncA	p.Val130Glu	pyrazinamide	resistance
pncA	p.Val130Gly	pyrazinamide	resistance
pncA	p.Val131Phe	pyrazinamide	resistance
pncA	p.Val139Ala	pyrazinamide	resistance
pncA	p.Val139Gly	pyrazinamide	resistance
pncA	p.Val139Leu	pyrazinamide	resistance
pncA	p.Val139Met	pyrazinamide	resistance
pncA	p.Val155Ala	pyrazinamide	resistance
pncA	p.Val155Gly	pyrazinamide	resistance
pncA	p.Val155Leu	pyrazinamide	resistance
pncA	p.Val155Met	pyrazinamide	resistance
pncA	p.Val180Gly	pyrazinamide	resistance
pncA	p.Val180Phe	pyrazinamide	resistance
pncA	p.Val21Ala	pyrazinamide	resistance
pncA	p.Val21Gly	pyrazinamide	resistance
pncA	p.Val44Gly	pyrazinamide	resistance
pncA	p.Val45Gly	pyrazinamide	resistance
pncA	p.Val7Asp	pyrazinamide	resistance
pncA	p.Val7Gly	pyrazinamide	resistance
pncA	p.Val7Ile	pyrazinamide	resistance
pncA	p.Val7Leu	pyrazinamide	resistance
pncA	p.Val7Phe	pyrazinamide	resistance
pncA	p.Val9Ala	pyrazinamide	resistance
pncA	p.Val9Gly	pyrazinamide	resistance
pncA	p.Val9Leu	pyrazinamide	resistance
rpsA	p.Arg474Leu	pyrazinamide	resistance
rpsA	p.Arg474Trp	pyrazinamide	resistance
rpsA	p.Glu433Asp	pyrazinamide	resistance
rpoB	any_missense_codon_445	rifampicin	resistance
rpoB	any_missense_codon_450	rifampicin	resistance
rpoB	c.1276_1281delGGCACC	rifampicin	resistance
rpoB	c.1276_1281delGGCACC	rifampicin	resistance
rpoB	c.1287_1295delGCTGAGCCA	rifampicin	resistance
rpoB	c.1293_1294insTTCATG	rifampicin	resistance
rpoB	c.1293_1294insTTC	rifampicin	resistance
rpoB	c.1294_1299delCAATTC	rifampicin	resistance
rpoB	c.1296_1304delATTCATGGA	rifampicin	resistance
rpoB	c.1296_1297insCGG	rifampicin	resistance
rpoB	c.1297_1299dupTTC	rifampicin	resistance
rpoB	c.1297_1299delTTC	rifampicin	resistance
rpoB	c.1297_1305delTTCATGGAC	rifampicin	resistance
rpoB	c.1297_1299dupTTC	rifampicin	resistance
rpoB	c.1299_1301delCAT	rifampicin	resistance
rpoB	c.1301_1312delTGGACCAGAACA	rifampicin	resistance
rpoB	c.1301_1312delTGGACCAGAACA	rifampicin	resistance
rpoB	c.1303_1308delGACCAG	rifampicin	resistance
rpoB	c.1303_1308delGACCAG	rifampicin	resistance
rpoB	c.1306_1308delCAG	rifampicin	resistance
rpoB	c.1306_1311delCAGAAC	rifampicin	resistance
rpoB	c.1308_1313delGAACAA	rifampicin	resistance
rpoB	c.1312_1314delAAC	rifampicin	resistance
rpoB	c.1327_1332delTTGACC	rifampicin	resistance
rpoB	c.1336_1338delAAG	rifampicin	resistance
rpoB	c.1649_1651dupAGC	rifampicin	resistance
rpoB	c.297_302dupGTCGTT	rifampicin	resistance
rpoB	p.Ala286Val	rifampicin	resistance
rpoB	p.Arg447His	rifampicin	resistance
rpoB	p.Arg447Pro	rifampicin	resistance
rpoB	p.Arg448Lys	rifampicin	resistance
rpoB	p.Arg552Cys	rifampicin	resistance
rpoB	p.Asn437Asp	rifampicin	resistance
rpoB	p.Asn437His	rifampicin	resistance
rpoB	p.Asn437Ile	rifampicin	resistance
rpoB	p.Asn437Thr	rifampicin	resistance
rpoB	p.Asn437Tyr	rifampicin	resistance
rpoB	p.Asn438Lys	rifampicin	resistance
rpoB	p.Asp435Ala	rifampicin	resistance
rpoB	p.Asp435Ala	rifampicin	resistance	PMID:16825345
rpoB	p.Asp435Asn	rifampicin	resistance
rpoB	p.Asp435Glu	rifampicin	resistance
rpoB	p.Asp435Gly	rifampicin	resistance
rpoB	p.Asp435His	rifampicin	resistance
rpoB	p.Asp435Phe	rifampicin	resistance	PMID:25785984
rpoB	p.Asp435Tyr	rifampicin	resistance
rpoB	p.Asp435Val	rifampicin	resistance
rpoB	p.Gln409His	rifampicin	resistance
rpoB	p.Gln429His	rifampicin	resistance
rpoB	p.Gln429Lys	rifampicin	resistance
rpoB	p.Gln432Arg	rifampicin	resistance
rpoB	p.Gln432Glu	rifampicin	resistance
rpoB	p.Gln432His	rifampicin	resistance
rpoB	p.Gln432Leu	rifampicin	resistance
rpoB	p.Gln432Lys	rifampicin	resistance
rpoB	p.Gln432Pro	rifampicin	resistance
rpoB	p.Gln432*	rifampicin	resistance
rpoB	p.Gln436His	rifampicin	resistance
rpoB	p.Gln436Leu	rifampicin	resistance
rpoB	p.Glu423Ala	rifampicin	resistance
rpoB	p.Glu460Gly	rifampicin	resistance
rpoB	p.Glu481Gly	rifampicin	resistance
rpoB	p.Glu592Asp	rifampicin	resistance
rpoB	p.Glu761Asp	rifampicin	resistance
rpoB	p.Gly426Asp	rifampicin	resistance
rpoB	p.Gly426Ser	rifampicin	resistance
rpoB	p.Gly442Ala	rifampicin	resistance
rpoB	p.Gly442Trp	rifampicin	resistance
rpoB	p.Gly981Asp	rifampicin	resistance
rpoB	p.Ile480Thr	rifampicin	resistance
rpoB	p.Ile480Val	rifampicin	resistance
rpoB	p.Ile491Phe	rifampicin	resistance
rpoB	p.Leu430Arg	rifampicin	resistance
rpoB	p.Leu430Pro	rifampicin	resistance
rpoB	p.Leu430Val	rifampicin	resistance
rpoB	p.Leu440Met	rifampicin	resistance
rpoB	p.Leu440Pro	rifampicin	resistance
rpoB	p.Leu443Ser	rifampicin	resistance
rpoB	p.Leu443Trp	rifampicin	resistance
rpoB	p.Leu452Pro	rifampicin	resistance
rpoB	p.Leu457Pro	rifampicin	resistance
rpoB	p.Leu464Met	rifampicin	resistance
rpoB	p.Leu490Val	rifampicin	resistance
rpoB	p.Lys446Asn	rifampicin	resistance
rpoB	p.Lys446Gln	rifampicin	resistance
rpoB	p.Met434Ile	rifampicin	resistance
rpoB	p.Met434Thr	rifampicin	resistance
rpoB	p.Phe424Leu	rifampicin	resistance
rpoB	p.Phe424Ser	rifampicin	resistance
rpoB	p.Phe424Val	rifampicin	resistance
rpoB	p.Phe433Leu	rifampicin	resistance
rpoB	p.Phe433Val	rifampicin	resistance
rpoB	p.Pro454Arg	rifampicin	resistance
rpoB	p.Pro454His	rifampicin	resistance
rpoB	p.Pro454Leu	rifampicin	resistance
rpoB	p.Pro454Ser	rifampicin	resistance
rpoB	p.Pro483Leu	rifampicin	resistance
rpoB	p.Ser428Arg	rifampicin	resistance
rpoB	p.Ser428Ile	rifampicin	resistance
rpoB	p.Ser428Thr	rifampicin	resistance
rpoB	p.Ser431Arg	rifampicin	resistance
rpoB	p.Ser431Gly	rifampicin	resistance
rpoB	p.Ser431Ile	rifampicin	resistance
rpoB	p.Ser431Thr	rifampicin	resistance
rpoB	p.Ser441Gln	rifampicin	resistance	PMID:29540456
rpoB	p.Ser441Leu	rifampicin	resistance
rpoB	p.Ser441Met	rifampicin	resistance
rpoB	p.Ser441Trp	rifampicin	resistance
rpoB	p.Ser441Val	rifampicin	resistance
rpoB	p.Ser472Ala	rifampicin	resistance
rpoB	p.Ser493Leu	rifampicin	resistance
rpoB	p.Thr400Ala	rifampicin	resistance
rpoB	p.Thr427Ala	rifampicin	resistance
rpoB	p.Thr427Pro	rifampicin	resistance
rpoB	p.Thr427Ser	rifampicin	resistance
rpoB	p.Thr444Ile	rifampicin	resistance
rpoB	p.Thr444Pro	rifampicin	resistance
rpoB	p.Thr482Pro	rifampicin	resistance
rpoB	p.Val170Phe	rifampicin	resistance
rpoC	p.Asp485Asn	rifampicin	resistance
rpoC	p.Asp735Asn	rifampicin	resistance
rpoC	p.Asp747Ala	rifampicin	resistance
rpoC	p.Gly332Arg	rifampicin	resistance
rpoC	p.Ile491Thr	rifampicin	resistance
rpoC	p.Ile885Val	rifampicin	resistance
rpoC	p.Leu527Val	rifampicin	resistance
rpoC	p.Phe452Ser	rifampicin	resistance
gid	c.102delG	streptomycin	resistance
gid	c.103_104insG	streptomycin	resistance
gid	c.107delT	streptomycin	resistance
gid	c.115delC	streptomycin	resistance
gid	c.136delG	streptomycin	resistance
gid	c.157delG	streptomycin	resistance
gid	c.225_226insT	streptomycin	resistance
gid	c.294_295insAC	streptomycin	resistance
gid	c.297_298insA	streptomycin	resistance
gid	c.326delG	streptomycin	resistance
gid	c.351delG	streptomycin	resistance
gid	c.352_353insG	streptomycin	resistance
gid	c.366_367delCT	streptomycin	resistance
gid	c.386delG	streptomycin	resistance
gid	c.390delC	streptomycin	resistance
gid	c.400_401insT	streptomycin	resistance
gid	c.446_447insA	streptomycin	resistance
gid	c.450delG	streptomycin	resistance
gid	c.452delC	streptomycin	resistance
gid	c.455delT	streptomycin	resistance
gid	c.471delG	streptomycin	resistance
gid	c.519_520insA	streptomycin	resistance
gid	c.554_555insG	streptomycin	resistance
gid	c.559_572delAGGGTGGTGACATG	streptomycin	resistance
gid	c.58_59insT	streptomycin	resistance
gid	c.601delA	streptomycin	resistance
gid	large_deletion	streptomycin	resistance
gid	transcript_ablation	streptomycin	resistance
gid	p.Ala80Pro	streptomycin	resistance
rpsL	p.Arg86Pro	streptomycin	resistance
rpsL	p.Arg86Trp	streptomycin	resistance
rpsL	p.Arg9His	streptomycin	resistance
rpsL	p.Gly84Val	streptomycin	resistance
rpsL	p.Lys43Arg	streptomycin	resistance
rpsL	p.Lys43Thr	streptomycin	resistance
rpsL	p.Lys51Asn	streptomycin	resistance
rpsL	p.Lys88Arg	streptomycin	resistance
rpsL	p.Lys88Gln	streptomycin	resistance
rpsL	p.Lys88Met	streptomycin	resistance
rpsL	p.Lys88Thr	streptomycin	resistance
rpsL	p.Thr40Ile	streptomycin	resistance
rpsL	p.Thr41Ser	streptomycin	resistance
rpsL	p.Val52Gly	streptomycin	resistance
rpsL	p.Val87Leu	streptomycin	resistance
rpsL	p.Val93Met	streptomycin	resistance
rrs	n.190G>A	streptomycin	resistance
rrs	n.277G>C	streptomycin	resistance
rrs	n.427G>C	streptomycin	resistance
rrs	n.427G>T	streptomycin	resistance
rrs	n.462C>T	streptomycin	resistance
rrs	n.513C>T	streptomycin	resistance
rrs	n.514A>C	streptomycin	resistance
rrs	n.514A>T	streptomycin	resistance
rrs	n.516C>T	streptomycin	resistance
rrs	n.517C>T	streptomycin	resistance
rrs	n.628G>C	streptomycin	resistance
rrs	n.799C>T	streptomycin	resistance
rrs	n.888G>A	streptomycin	resistance
rrs	n.905C>A	streptomycin	resistance
rrs	n.905C>G	streptomycin	resistance
rrs	n.906A>G	streptomycin	resistance
rrs	n.907A>C	streptomycin	resistance
rrs	n.907A>T	streptomycin	resistance
rrs	n.908A>G	streptomycin	resistance
