# Supplementary material for: Drug-Resistant Characteristics, Genetic Diversity, and Transmission Dynamics of Rifampicin-Resistant Mycobacterium tuberculosis in Hunan, China, Revealed by Whole-Genome Sequencing
Source: Microbiol Spectr. 2022 Feb 16;10(1):e01543-21. doi: 10.1128/spectrum.01543-21 (PMC8849054; doi:10.1128/spectrum.01543-21)
Supplement: SUPPLEMENTAL FILE 2 — Supplemental material. Download SPECTRUM01543-21_Supp_3_seq9.xlsx, XLSX file, 0.03 MB [file spectrum01543-21_supp_3_seq9.xlsx]

## Sheet: Surveillance datasets of Hunan
Supplemental dataset TB drug-resistance surveillance dataset of Hunan province from 2013 to 2018 used in this study
SampleID	UID	surveillance_year	Surveillance_sites	gender	Age_year	age_group	Residence	occupationgroup_	education_group	Diabetes	HepatitisB	Case_classification	EMB_MIC	EMB_RS	INH_MIC	INH_RS	PZA_result	RIF_MIC	RIF_RS	KAN_MIC	KAN_RS	OFL_MIC	OFL_RS	MXF_MIC	MXF_RS	SZ_MIC	SZ_RS	AMI_MIC	AMI_RS	Phenotypic_drug_resistant_type	Main_lineage	sub_lineage_Fcoll	rifampicin_mutation	isoniazid_mutation	pyrazinamide_mutation	ethambutol_mutation	streptomycin_mutation	fluoroquinolones_mutation	moxifloxacin_mutation	ofloxacin_mutation	amikacin	kanamycin
HN2013182025	hn2367	2013	Yongshun	Male	32	2	Rural	Farmer	3	no	no	retreated	1	2	4	1	2	>16	1	1.2	2	0.5	2	0.25	2	>32	1	0.25	2	SimpleMDR	lineage4	lineage4.4	rpoB_p.Ser450Leu	katG_p.Ser315Thr	-	-	rpsL_p.Lys43Arg	-	-	-	-	-
HN2013182082	hn2386	2013	Yongshun	Male	34	2	Rural	Farmer	3	no	no	newcases	4	2	4	1	1	16	1	40	1	1	2	0.25	2	>32	1	16	1	Pre-XDR	lineage2	lineage2.2.1	rpoB_p.Asp435Tyr	katG_p.Ser315Thr	pncA_Chromosome:g.2288682_2288719del	embA_c.-16C>T	rpsL_p.Lys43Arg	-	-	-	rrs_r.1401a>g	rrs_r.1401a>g
HN2013183079	hn2415	2013	Qidong	Male	44	2	Rural	Farmer	3	no	no	newcases	4	2	0.25	1	2	4	1	5	2	0.5	2	0.25	2	2	2	0.5	2	SimpleMDR	lineage4	lineage4.5	rpoB_p.His445Cys	-	-	-	-	-	-	-	-	-
HN2013183165	hn2423	2013	Qidong	Female	59	3	Rural	Farmer	2	no	no	newcases	4	2	2	1	2	>16	1	1.2	2	0.5	2	0.25	2	4	1	0.25	2	SimpleMDR	lineage2	lineage2.2.1	rpoB_p.Ser450Leu	katG_p.Ser315Thr	-	embB_p.Gly406Ser	rrs_r.514a>c	-	-	-	-	-
HN2013183202	hn2429	2013	Qidong	Male	15	1	Rural	Farmer	3	no	no	newcases	8	1	1	1	1	2	1	5	2	8	1	0.5	2	2	2	2	2	Pre-XDR	lineage2	lineage2.2.1	-	-	-	-	-	-	-	-	-	-
HN2013183221	hn2434	2013	Qidong	Female	60	4	Urban	Others	4	yes	no	newcases	2	2	4	1	1	16	1	2.5	2	16	1	4	1	>32	1	0.5	2	Pre-XDR	lineage2	lineage2.2.1	rpoB_p.Leu430Pro, rpoB_p.Asp435Gly	katG_p.Ser315Thr	pncA_c.-11A>G, pncA_p.Thr47Pro	-	rpsL_p.Lys43Arg	gyrA_p.Asp94Gly	gyrA_p.Asp94Gly	gyrA_p.Asp94Gly	-	-
HN2013183230	hn2436	2013	Qidong	Male	72	4	Urban	Others	3	yes	no	newcases	2	2	0.25	1	2	16	1	2.5	2	1	2	0.25	2	0.25	2	0.25	2	SimpleMDR	lineage2	lineage2.2.1	rpoB_p.His445Tyr	-	-	-	-	-	-	-	-	-
HN2013183359	hn2448	2013	Qidong	Female	55	3	Rural	Farmer	2	no	no	newcases	16	1	4	1	2	>16	1	2.5	2	0.5	2	0.25	2	>32	1	0.5	2	SimpleMDR	lineage2	lineage2.2.2	rpoB_p.Ser450Leu	katG_p.Ser315Thr	-	embB_p.Gly406Ala	rpsL_p.Lys43Arg	-	-	-	-	-
HN2013183377	hn2451	2013	Qidong	Female	48	3	Rural	Farmer	3	no	no	newcases	8	1	0.5	1	1	>16	1	1.2	2	0.5	2	0.25	2	>32	1	0.25	2	SimpleMDR	lineage2	lineage2.2.1	rpoB_p.Ser450Leu	-	pncA_Chromosome:g.2288682_2288882del	embB_p.Met306Ile	rpsL_p.Lys43Arg	-	-	-	-	-
HN2013184033	hn2468	2013	Taojiang	Male	71	4	Rural	Farmer	2	no	no	newcases	4	2	0.5	1	2	16	1	1.2	2	0.5	2	0.25	2	0.5	2	0.25	2	SimpleMDR	lineage2	lineage2.2.1	rpoB_p.His445Tyr	-	-	embB_p.Met306Ile	-	-	-	-	-	-
HN2013184141	hn2484	2013	Taojiang	Male	60	4	Rural	Others	4	no	yes	retreated	2	2	0.25	1	2	>16	1	1.2	2	2	2	0.25	2	0.5	2	0.25	2	SimpleMDR	lineage2	lineage2.2.1	rpoB_p.Ser450Leu	fabG1_c.-15C>T	-	-	-	-	-	-	-	-
HN2013184247	hn2495	2013	Taojiang	Male	74	4	Rural	Farmer	3	yes	no	newcases	4	2	0.12	2	2	16	1	1.2	2	1	2	0.25	2	0.5	2	0.25	2	MonoDR-TB	lineage2	lineage2.2.1	rpoB_p.His445Tyr	-	-	embB_p.Met306Ile	-	-	-	-	-	-
HN2013184375	hn2504	2013	Taojiang	Female	33	2	Rural	Farmer	3	no	yes	newcases	1	2	4	1	1	>16	1	2.5	2	1	2	0.25	2	0.5	2	0.25	2	SimpleMDR	lineage2	lineage2.2.1	rpoB_p.Ser450Leu	katG_p.Ser315Thr	pncA_c.281_282insT	-	-	-	-	-	-	-
HN2013184403	hn2508	2013	Taojiang	Male	76	4	Rural	Farmer	2	no	no	newcases	8	1	4	1	1	>16	1	1.2	2	1	2	0.5	2	>32	1	0.25	2	SimpleMDR	lineage2	lineage2.2.1	rpoB_p.Ser450Leu	katG_p.Ser315Thr	pncA_p.Val139Ala	embB_p.Met306Val	rpsL_p.Lys43Arg	-	-	-	-	-
HN2013185075	hn2552	2013	Leiyang	Male	46	3	Rural	Farmer	3	no	no	retreated	8	1	0.12	2	1	>16	1	1.2	2	0.5	2	0.25	2	0.25	2	0.25	2	PolyDR-TB	lineage2	lineage2.2.1	rpoB_p.Ser450Leu	-	-	embB_p.Gln497Arg	-	-	-	-	-	-
HN2013185119	hn2570	2013	Leiyang	Male	38	2	Rural	Farmer	1	no	no	newcases	4	2	1	1	1	>16	1	1.2	2	1	2	0.25	2	>32	1	0.25	2	SimpleMDR	lineage2	lineage2.2.1	rpoB_p.Ser450Leu	katG_p.Tyr155Cys, fabG1_c.-15C>T	pncA_p.Ala46Val	embB_p.Met306Ile	rpsL_p.Lys43Arg	-	-	-	-	-
HN2013185276	hn2619	2013	Leiyang	Male	37	2	Rural	Farmer	3	no	no	newcases	1	2	2	1	2	>16	1	1.2	2	4	1	2	1	16	1	0.25	2	Pre-XDR	lineage2	lineage2.2.1	rpoB_p.Ser450Leu	katG_p.Ser315Thr	-	-	rpsL_p.Lys88Arg	gyrA_p.Ala90Val	gyrA_p.Ala90Val	gyrA_p.Ala90Val	-	-
HN2013185371	hn2649	2013	Leiyang	Male	40	2	Rural	Farmer	2	no	no	retreated	1	2	4	1	2	>16	1	2.5	2	1	2	0.25	2	0.5	2	0.5	2	SimpleMDR	lineage2	lineage2.2.1	-	-	-	-	-	-	-	-	-	-
HN2013185380	hn2654	2013	Leiyang	Male	24	1	Urban	Others	4	no	no	newcases	2	2	0.12	2	2	16	1	2.5	2	1	2	0.5	2	0.5	2	0.5	2	MonoDR-TB	lineage4	lineage4.4	-	-	-	-	-	-	-	-	-	-
HN2013185390	hn2659	2013	Leiyang	Male	50	3	Rural	Farmer	1	no	no	newcases	2	2	2	1	2	16	1	2.5	2	0.5	2	0.25	2	16	1	0.12	2	SimpleMDR	lineage2	lineage2.2.1	rpoB_p.His445Asp	katG_p.Ser315Thr	-	-	rpsL_p.Lys88Arg	-	-	-	-	-
HN2013185449	hn2684	2013	Leiyang	Male	63	4	Rural	Farmer	2	no	no	newcases	2	2	4	1	2	16	1	2.5	2	0.5	2	0.25	2	0.5	2	0.25	2	SimpleMDR	lineage4	lineage4.5	rpoB_p.His445Tyr, rpoB_p.Asp435Val	katG_p.Ser315Asn	-	-	-	-	-	-	-	-
HN2013185460	hn2688	2013	Leiyang	Male	62	4	Rural	Farmer	2	no	no	newcases	1	2	2	1	2	>16	1	5	2	16	1	4	1	16	1	0.5	2	Pre-XDR	lineage4	lineage4.4	rpoB_p.His445Arg	katG_p.Ser315Thr	-	-	-	gyrA_p.Asp94Gly	gyrA_p.Asp94Gly	gyrA_p.Asp94Gly	-	-
HN2013185468	hn2690	2013	Leiyang	Male	65	4	Urban	Others	4	no	no	retreated	1	2	4	1	2	>16	1	>40	1	4	1	0.5	2	0.25	2	16	1	XDR	lineage2	lineage2.2.1	rpoB_p.His445Arg	-	-	-	-	gyrB_p.Asp461Asn	gyrB_p.Asp461Asn	gyrB_p.Asp461Asn	rrs_r.1401a>g	rrs_r.1401a>g
HN2013185486	hn2698	2013	Leiyang	Female	57	3	Urban	Farmer	3	no	no	newcases	16	1	2	1	1	16	1	1.2	2	0.5	2	0.25	2	>32	1	0.25	2	SimpleMDR	lineage2	lineage2.2.1	rpoB_p.Ser450Phe	katG_p.Ser315Thr	pncA_c.405_405del	embB_p.Met306Val	rpsL_p.Lys43Arg	-	-	-	-	-
HN2013185501	hn2705	2013	Leiyang	Male	55	3	Rural	Farmer	1	yes	no	newcases	1	2	0.03	2	2	16	1	2.5	2	1	2	0.25	2	0.5	2	0.25	2	MonoDR-TB	lineage4	lineage4.5	rpoB_p.His445Tyr	-	-	-	-	-	-	-	-	-
HN2013185544	hn2721	2013	Leiyang	Male	46	3	Rural	Farmer	2	yes	yes	retreated	16	1	4	1	1	16	1	2.5	2	4	1	1	1	>32	1	0.5	2	Pre-XDR	lineage2	lineage2.2.1	rpoB_p.Ser450Trp	katG_p.Ser315Thr	-	embB_p.Gln497Arg	rpsL_p.Lys43Arg	gyrA_p.Ala90Val	gyrA_p.Ala90Val	gyrA_p.Ala90Val	-	-
HN2013185573	hn2734	2013	Leiyang	Female	65	4	Rural	Farmer	1	no	no	newcases	2	2	0.12	2	2	16	1	5	2	1	2	0.25	2	32	1	0.25	2	PolyDR-TB	lineage4	lineage4.4	rpoB_p.Ser450Trp	-	-	-	rpsL_p.Lys88Arg	-	-	-	-	-
HN2013185659	hn2754	2013	Leiyang	Male	19	1	Rural	Farmer	3	no	no	newcases	8	1	1	1	2	16	1	1.2	2	1	2	0.5	2	>32	1	0.25	2	SimpleMDR	lineage2	lineage2.2.1	rpoB_p.His445Leu	katG_p.Ser315Thr	-	embB_p.Met306Val	rpsL_p.Lys43Arg	-	-	-	-	-
HN2014181003	hn2082	2014	Hecheng	Female	55	3	Urban	Others	2	no	no	retreated	4	2	4	1	2	>16	1	1.2	2	16	1	4	1	1	2	0.25	2	Pre-XDR	lineage4	lineage4.2	rpoB_p.Ser450Leu	katG_p.Ser315Thr	-	embB_p.Gly406Ser	-	gyrA_p.Asp94Gly	gyrA_p.Asp94Gly	gyrA_p.Asp94Gly	-	-
HN2014181013	hn2088	2014	Hecheng	Male	18	1	Rural	Farmer	3	no	no	newcases	32	1	2	1	1	8	1	1.2	2	8	1	2	1	>32	1	0.25	2	Pre-XDR	lineage2	lineage2.2.1	rpoB_p.Leu452Pro	katG_p.Ser315Thr	pncA_c.355_355del	embB_p.Met306Val	rpsL_p.Lys43Arg	gyrA_p.Ala90Val	gyrA_p.Ala90Val	gyrA_p.Ala90Val	-	-
HN2014181016	hn2089	2014	Hecheng	Male	44	2	Urban	Others	2	no	no	newcases	32	1	1	1	1	4	1	0.6	2	4	1	2	1	>32	1	0.12	2	Pre-XDR	lineage2	lineage2.2.1	rpoB_p.Leu452Pro	katG_p.Ser315Thr	pncA_c.355_355del	embB_p.Met306Val	rpsL_p.Lys43Arg	gyrA_p.Ala90Val	gyrA_p.Ala90Val	gyrA_p.Ala90Val	-	-
HN2014181018	hn2090	2014	Hecheng	Male	42	2	Urban	Others	2	no	yes	newcases	32	1	2	1	1	4	1	0.6	2	8	1	2	1	>32	1	0.12	2	Pre-XDR	lineage2	lineage2.2.1	rpoB_p.Leu452Pro	katG_p.Ser315Thr	pncA_c.355_355del	embB_p.Met306Val	rpsL_p.Lys43Arg	gyrA_p.Ala90Val	gyrA_p.Ala90Val	gyrA_p.Ala90Val	-	-
HN2014181022	hn2094	2014	Hecheng	Male	40	2	Rural	Others	2	no	no	newcases	8	1	>4	1	1	16	1	1.2	2	32	1	8	1	32	1	0.25	2	Pre-XDR	lineage2	lineage2.2.1	rpoB_p.Leu430Pro	katG_p.Ser315Thr	pncA_c.116_116del	embB_p.Met306Val	rpsL_p.Lys43Arg	gyrA_p.Ala90Val, gyrB_p.Thr500Asn	gyrA_p.Ala90Val, gyrB_p.Thr500Asn	gyrA_p.Ala90Val, gyrB_p.Thr500Asn	-	-
HN2014181026	hn2097	2014	Hecheng	Male	34	2	Rural	Others	3	no	no	newcases	4	2	4	1	1	>16	1	1.2	2	16	1	8	1	0.25	2	0.25	2	Pre-XDR	lineage2	lineage2.2.1	rpoB_p.Ser450Leu	ahpC_c.-48G>A	pncA_c.177_178insC	embB_p.Met306Ile	-	gyrA_p.Asp94Gly	gyrA_p.Asp94Gly	gyrA_p.Asp94Gly	-	-
HN2014184004	hn2141	2014	Taojiang	Male	70	4	Rural	Farmer	3	no	no	newcases	1	2	0.03	2	2	8	1	1.2	2	1	2	0.25	2	0.25	2	0.25	2	MonoDR-TB	lineage2	lineage2.2.1	-	-	-	-	-	-	-	-	-	-
HN2014184022	hn2156	2014	Taojiang	Male	72	4	Rural	Farmer	3	no	no	retreated	1	2	1	1	2	8	1	1.2	2	1	2	0.5	2	0.25	2	0.25	2	SimpleMDR	lineage2	lineage2.2.1	rpoB_p.His445Leu	katG_p.Ser315Thr	-	-	-	-	-	-	-	-
HN2014184054	hn2186	2014	Taojiang	Male	53	3	Rural	Farmer	3	no	no	newcases	1	2	0.25	1	2	>16	1	1.2	2	1	2	0.5	2	0.5	2	0.25	2	SimpleMDR	lineage2	lineage2.2.1	rpoB_p.Ser450Leu	fabG1_c.-15C>T	-	-	-	-	-	-	-	-
HN2014184058	hn2190	2014	Taojiang	Male	61	4	Rural	Farmer	3	no	no	newcases	16	1	2	1	2	4	1	1.2	2	16	1	8	1	0.25	2	0.25	2	Pre-XDR	lineage2	lineage2.2.1	rpoB_p.His445Leu	katG_p.Ser315Asn	pncA_c.391_392insGG	embB_p.Met306Val	-	gyrA_p.Asp94Gly	gyrA_p.Asp94Gly	gyrA_p.Asp94Gly	-	-
HN2014185004	hn2211	2014	Leiyang	Male	65	4	Rural	Farmer	4	no	no	retreated	2	2	1	1	2	>16	1	1.2	2	0.5	2	0.25	2	0.25	2	0.25	2	SimpleMDR	lineage2	lineage2.2.1	rpoB_p.Ser450Leu	ahpC_c.-52C>T, katG_p.Asp735Ala	-	-	-	-	-	-	-	-
HN2014185008	hn2215	2014	Leiyang	Male	41	2	Rural	Farmer	3	no	no	retreated	16	1	0.25	1	1	>16	1	0.6	2	16	1	4	1	>32	1	0.12	2	Pre-XDR	lineage2	lineage2.2.1	rpoB_p.Ser450Leu	katG_p.Asp94Gly	pncA_c.417_418insG	embA_c.-12C>T, embB_p.Tyr319Cys	rpsL_p.Lys43Arg	gyrA_p.Asp94Tyr	gyrA_p.Asp94Tyr	gyrA_p.Asp94Tyr	-	-
HN2014185025	hn2227	2014	Leiyang	Male	60	4	Rural	Farmer	3	yes	no	newcases	1	2	0.03	2	2	>16	1	1.2	2	1	2	0.5	2	0.25	2	0.25	2	MonoDR-TB	lineage2	lineage2.2.1	rpoB_p.Ser450Leu	-	-	-	-	-	-	-	-	-
HN2014185052	hn2250	2014	Leiyang	Female	51	3	Urban	Farmer	2	no	no	newcases	1	2	1	1	2	>16	1	1.2	2	0.5	2	0.25	2	0.25	2	0.25	2	SimpleMDR	lineage4	lineage4.5	rpoB_p.Ser450Leu	katG_p.Ser315Thr	-	-	-	-	-	-	-	-
HN2014185084	hn2273	2014	Leiyang	Male	74	4	Rural	Farmer	3	no	no	retreated	8	1	2	1	1	16	1	1.2	2	1	2	0.25	2	>32	1	0.12	2	SimpleMDR	lineage2	lineage2.2.1	rpoB_p.Val170Phe	katG_p.Ser315Asn	pncA_p.Ala146Thr	embB_p.Met306Val	rpsL_p.Lys43Arg	-	-	-	-	-
HN2014185099	hn2282	2014	Leiyang	Male	48	3	Rural	Farmer	3	no	no	retreated	1	2	0.25	1	2	>16	1	1.2	2	0.5	2	0.25	2	4	1	0.12	2	SimpleMDR	lineage2	lineage2.2.1	rpoB_p.Ser450Leu	katG_p.Asn138Asp	-	-	rpsL_p.Lys88Arg	-	-	-	-	-
HN2014185101	hn2284	2014	Leiyang	Male	30	2	Urban	Others	2	no	no	newcases	8	1	4	1	1	>16	1	1.2	2	0.5	2	0.25	2	>32	1	0.25	2	SimpleMDR	lineage2	lineage2.2.1	rpoB_p.Ser450Leu	katG_p.Ser315Thr	pncA_p.Val7Gly	embB_p.Met306Val	rpsL_p.Lys43Arg	-	-	-	-	-
HN2014185104	hn2287	2014	Leiyang	Male	41	2	Urban	Others	3	no	no	newcases	1	2	0.03	2	2	>16	1	1.2	2	1	2	0.25	2	>32	1	0.12	2	PolyDR-TB	lineage2	lineage2.2.1	rpoB_p.Ser450Leu	-	-	-	rpsL_p.Lys43Arg	-	-	-	-	-
HN2014185108	hn2291	2014	Leiyang	Male	58	3	Rural	Farmer	3	no	no	newcases	16	1	0.25	1	1	>16	1	1.2	2	16	1	4	1	>32	1	0.12	2	Pre-XDR	lineage2	lineage2.2.1	rpoB_p.Ser450Leu	katG_p.Asp94Gly	pncA_c.417_418insG	embB_p.Met306Val, embA_c.-12C>T, embB_p.Tyr319Cys	rpsL_p.Lys43Arg	gyrA_p.Asp94Tyr	gyrA_p.Asp94Tyr	gyrA_p.Asp94Tyr	-	-
HN2014185109	hn2292	2014	Leiyang	Female	34	2	Urban	Others	4	no	no	retreated	2	2	2	1	2	>16	1	1.2	2	1	2	0.25	2	8	1	0.12	2	SimpleMDR	lineage2	lineage2.2.1	rpoB_p.Ser450Leu	katG_p.Ser315Thr	-	-	rpsL_p.Lys88Arg	-	-	-	-	-
HN2015181030	hn1766	2015	Hecheng	Female	23	1	Urban	Others	4	no	no	newcases	2	2	2	1	1	16	1	1.2	2	0.5	2	0.25	2	32	1	0.25	2	SimpleMDR	lineage2	lineage2.2.1	rpoB_p.Asp435Gly, rpoB_p.Leu430Arg	katG_p.Ser315Thr	pncA_c.193_202del	-	rpsL_p.Lys43Arg	-	-	-	-	-
HN2015181071	hn1795	2015	Hecheng	Male	26	1	Urban	Others	2	no	no	newcases	8	1	4	1	1	>16	1	40	1	32	1	8	1	>32	1	16	1	XDR	lineage2	lineage2.2.1	rpoB_p.Ser450Leu	katG_p.Ser315Thr	pncA_p.Thr76Pro	embB_p.Met306Ile	rpsL_p.Lys43Arg	gyrA_p.Asp94Asn	gyrA_p.Asp94Asn	gyrA_p.Asp94Asn	-	-
HN2015181074	hn1798	2015	Hecheng	Female	50	3	Urban	Others	3	yes	no	retreated	4	2	1	1	2	>16	1	1.2	2	16	1	4	1	8	1	0.25	2	Pre-XDR	lineage2	lineage2.2.1	rpoB_p.Ser450Leu	fabG1_c.-15C>T, inhA_p.Ile21Val	-	embB_p.Gly406Asp	rrs_r.514a>c	gyrA_p.Asp94Gly	gyrA_p.Asp94Gly	gyrA_p.Asp94Gly	-	-
HN2015181076	hn1800	2015	Hecheng	Female	55	3	Urban	Others	3	yes	no	retreated	16	1	4	1	2	16	1	5	2	32	1	8	1	0.5	2	0.5	2	Pre-XDR	lineage2	lineage2.2.1	rpoB_p.Asp435Val	fabG1_c.-15C>T, ahpC_c.-48G>A	pncA_c.314_315insG, pncA_p.Tyr41*	embB_p.Gly406Asp	-	gyrA_p.Asp94Asn	gyrA_p.Asp94Asn	gyrA_p.Asp94Asn	-	-
HN2015181077	hn1801	2015	Hecheng	Male	35	2	Rural	Others	2	no	no	newcases	16	1	2	1	1	>16	1	40	1	8	1	8	1	>32	1	16	1	XDR	lineage2	lineage2.2.1	rpoB_p.Ser450Leu	katG_p.Ser315Thr	pncA_p.Val7Gly	embB_p.Met306Val	rpsL_p.Lys43Arg	gyrA_p.Asp89Asn	gyrA_p.Asp89Asn	gyrA_p.Asp89Asn	rrs_r.1401a>g	rrs_r.1401a>g
HN2015182021	hn1831	2015	Yongshun	Male	64	4	Rural	Farmer	2	no	no	retreated	8	1	4	1	1	>16	1	2.5	2	1	2	0.25	2	>32	1	0.25	2	SimpleMDR	lineage2	lineage2.2.1	rpoB_p.Ser450Leu	katG_p.Ser315Thr	pncA_p.Ile6Thr	embB_p.Met306Val	rpsL_p.Lys43Arg	-	-	-	-	-
HN2015183007	hn1847	2015	Qidong	Male	62	4	Rural	Farmer	2	no	no	newcases	1	2	2	1	2	16	1	5	2	1	2	0.25	2	0.5	2	0.5	2	SimpleMDR	lineage4	lineage4.2	rpoB_p.His445Tyr, rpoB_p.Asp435Phe	katG_p.Ser315Asn	-	-	-	-	-	-	-	-
HN2015183009	hn1849	2015	Qidong	Male	64	4	Rural	Farmer	2	no	no	newcases	1	2	2	1	2	16	1	5	2	1	2	0.5	2	0.5	2	0.25	2	SimpleMDR	lineage4	lineage4.2	rpoB_p.His445Tyr, rpoB_p.Asp435Phe	katG_p.Ser315Asn	-	-	-	-	-	-	-	-
HN2015183010	hn1850	2015	Qidong	Male	69	4	Rural	Farmer	2	no	no	retreated	1	2	2	1	2	16	1	2.5	2	1	2	0.5	2	0.5	2	0.25	2	SimpleMDR	lineage4	lineage4.2	rpoB_p.Asp435Phe, rpoB_p.His445Tyr	katG_p.Ser315Asn	-	-	-	-	-	-	-	-
HN2015183014	hn1853	2015	Qidong	Male	45	3	Rural	Farmer	3	no	no	newcases	1	2	2	1	2	16	1	5	2	1	2	0.5	2	0.5	2	0.25	2	SimpleMDR	lineage4	lineage4.2	rpoB_p.Asp435Phe, rpoB_p.His445Tyr	katG_p.Ser315Asn	-	-	-	-	-	-	-	-
HN2015183015	hn1854	2015	Qidong	Male	40	2	Urban	Others	3	no	no	newcases	2	2	2	1	2	16	1	5	2	1	2	0.25	2	0.5	2	0.25	2	SimpleMDR	lineage4	lineage4.2	rpoB_p.Asp435Phe, rpoB_p.His445Tyr	katG_p.Ser315Asn	-	-	-	-	-	-	-	-
HN2015183017	hn1855	2015	Qidong	Male	66	4	Rural	Farmer	2	no	no	retreated	1	2	2	1	2	16	1	2.5	2	1	2	0.5	2	0.5	2	0.25	2	SimpleMDR	lineage2	lineage2.2.1	-	-	-	-	-	-	-	-	-	-
HN2015183027	hn1865	2015	Qidong	Male	43	2	Rural	Farmer	3	no	no	newcases	1	2	0.03	2	2	16	1	1.2	2	0.5	2	0.25	2	0.25	2	0.12	2	MonoDR-TB	lineage2	lineage2.2.1	rpoB_p.His445Asp	-	-	-	-	-	-	-	-	-
HN2015183043	hn1881	2015	Qidong	Male	58	3	Rural	Farmer	3	no	no	retreated	2	2	2	1	2	>16	1	1.2	2	0.5	2	0.12	2	32	1	0.12	2	SimpleMDR	lineage2	lineage2.2.2	rpoB_p.Ser450Leu	katG_p.Ser315Thr	-	-	rrs_r.517c>t	-	-	-	-	-
HN2015183053	hn1889	2015	Qidong	Female	72	4	Rural	Farmer	1	no	no	newcases	0.5	2	0.03	2	2	16	1	1.2	2	0.5	2	0.12	2	0.25	2	0.12	2	MonoDR-TB	lineage2	lineage2.2.1	rpoB_p.His445Asp	-	-	-	-	-	-	-	-	-
HN2015184053	hn1920	2015	Taojiang	Male	56	3	Rural	Farmer	3	no	no	retreated	4	2	4	1	2	>16	1	2.5	2	1	2	0.25	2	0.5	2	0.5	2	SimpleMDR	lineage4	lineage4.5	rpoB_p.Ser450Leu	katG_p.Ser315Thr	-	embB_p.Gly406Asp	-	-	-	-	-	-
HN2015184069	hn1932	2015	Taojiang	Female	44	2	Rural	Farmer	3	no	no	newcases	1	2	0.06	2	2	2	1	1.2	2	0.5	2	0.25	2	0.25	2	0.5	2	MonoDR-TB	lineage2	lineage2.2.1	rpoB_p.Asp435Tyr	-	-	-	-	-	-	-	-	-
HN2015185017	hn1953	2015	Leiyang	Male	26	1	Rural	Farmer	3	no	no	newcases	8	1	2	1	2	8	1	1.2	2	1	2	0.5	2	>32	1	0.25	2	SimpleMDR	lineage2	lineage2.2.1	rpoB_p.His445Leu	katG_p.Ser315Thr	-	embB_p.Met306Val	rpsL_p.Lys43Arg	-	-	-	-	-
HN2015185020	hn1956	2015	Leiyang	Male	65	4	Rural	Farmer	2	no	no	retreated	2	2	4	1	2	16	1	2.5	2	1	2	0.25	2	0.5	2	0.25	2	SimpleMDR	lineage4	lineage4.5	rpoB_p.Asp435Val	katG_p.Ser315Asn	-	-	-	-	-	-	-	-
HN2015185021	hn1957	2015	Leiyang	Male	50	3	Urban	Others	2	no	no	newcases	2	2	>4	1	2	16	1	>40	1	1	2	0.25	2	0.25	2	16	1	Pre-XDR	lineage2	lineage2.2.1	rpoB_p.Ser441Leu	ahpC_c.-81C>T, ahpC_c.-74G>A	-	-	-	-	-	-	rrs_r.1401a>g	rrs_r.1401a>g
HN2015185033	hn1966	2015	Leiyang	Male	26	1	Rural	Others	3	no	no	newcases	8	1	0.25	1	2	>16	1	1.2	2	1	2	0.5	2	0.5	2	0.25	2	SimpleMDR	lineage2	lineage2.2.1	rpoB_p.Ser450Leu	-	-	embB_p.Gln497Arg	-	-	-	-	-	-
HN2015185109	hn2027	2015	Leiyang	Male	67	4	Rural	Farmer	2	no	no	retreated	1	2	1	1	2	2	1	0.6	2	4	1	1	1	>32	1	0.12	2	Pre-XDR	lineage2	lineage2.2.1	rpoB_p.Leu452Pro	katG_p.Tyr155Cys, fabG1_c.-15C>T	-	-	rpsL_p.Lys43Arg	gyrA_p.Ala90Val	gyrA_p.Ala90Val	gyrA_p.Ala90Val	-	-
HN2015185136	hn2051	2015	Leiyang	Female	36	2	Urban	Others	4	no	yes	newcases	1	2	1	1	2	16	1	1.2	2	1	2	0.25	2	>32	1	0.25	2	SimpleMDR	lineage2	lineage2.2.1	rpoB_p.His445Tyr	katG_p.Ser315Thr	pncA_c.106_106del	-	rpsL_p.Lys43Arg	-	-	-	-	-
HN2015185152	hn2065	2015	Leiyang	Male	32	2	Rural	Farmer	1	no	no	retreated	4	2	2	1	1	>16	1	0.6	2	1	2	0.5	2	>32	1	0.12	2	SimpleMDR	lineage2	lineage2.2.1	rpoB_p.Ser450Leu	katG_p.Ser315Thr	pncA_p.Cys14Trp	embB_p.Gly406Asp	rpsL_p.Lys43Arg	-	-	-	-	-
HN2015185156	hn2069	2015	Leiyang	Male	31	2	Rural	Farmer	3	no	no	retreated	16	1	>4	1	2	>16	1	1.2	2	1	2	0.25	2	32	1	0.25	2	SimpleMDR	lineage2	lineage2.2.1	rpoB_p.Ser450Leu	fabG1_c.-15C>T, katG_p.Tyr155Cys	-	embB_p.Met306Val	rpsL_p.Lys43Arg	-	-	-	-	-
HN2015185162	hn2073	2015	Leiyang	Male	51	3	Rural	Farmer	3	no	no	newcases	1	2	0.25	1	2	>16	1	1.2	2	1	2	0.25	2	0.25	2	0.25	2	SimpleMDR	lineage4	lineage4.5	rpoB_p.Ser450Leu	fabG1_c.-15C>T	-	-	-	-	-	-	-	-
HN2015185163	hn2074	2015	Leiyang	Male	58	3	Rural	Farmer	2	no	no	newcases	1	2	0.03	2	2	>16	1	1.2	2	1	2	0.5	2	0.5	2	0.25	2	MonoDR-TB	lineage4	lineage4.4	rpoB_p.Ser450Leu	-	-	-	-	-	-	-	-	-
HN2015185169	hn2079	2015	Leiyang	Male	64	4	Rural	Farmer	2	no	no	newcases	4	2	0.12	2	2	16	1	1.2	2	1	2	0.5	2	0.25	2	0.25	2	MonoDR-TB	lineage2	lineage2.2.1	-	-	-	-	-	-	-	-	-	-
HN2016181096	hn1542	2016	Hecheng	Female	66	4	Rural	Others	3	no	no	newcases	1	2	0.03	2	2	>16	1	2.5	2	1	2	0.5	2	1	2	0.5	2	MonoDR-TB	lineage4	lineage4.4	rpoB_p.Ser450Leu	-	-	-	-	-	-	-	-	-
HN2016181102	hn1545	2016	Hecheng	Female	66	4	Urban	Others	2	no	no	newcases	2	2	1	1	1	16	1	1.2	2	1	2	0.25	2	0.25	2	0.25	2	SimpleMDR	lineage4	lineage4.5	rpoB_p.Ser450Trp	katG_p.Ser315Asn	pncA_p.Leu85Arg	embB_p.Asp1024Asn	-	-	-	-	-	-
HN2016181117	hn1554	2016	Hecheng	Male	55	3	Rural	Farmer	2	no	no	newcases	2	2	4	1	2	>16	1	1.2	2	0.5	2	0.25	2	>32	1	0.12	2	SimpleMDR	lineage2	lineage2.2.1	rpoB_p.Ser450Leu	katG_p.Ser315Thr	-	-	rpsL_p.Lys43Arg	-	-	-	-	-
HN2016182005	hn1569	2016	Yongshun	Male	25	1	Rural	Farmer	4	no	no	newcases	4	2	2	1	2	2	1	2.5	2	32	1	8	1	0.25	2	0.25	2	Pre-XDR	lineage4	lineage4.5	rpoB_p.Ile491Phe	katG_p.Ser315Thr	-	embB_p.Met306Ile	-	gyrA_p.Asp94Gly	gyrA_p.Asp94Gly	gyrA_p.Asp94Gly	-	-
HN2016183003	hn1580	2016	Qidong	Male	41	2	Rural	Farmer	3	no	no	newcases	0.5	2	0.06	2	2	>16	1	1.2	2	1	2	0.5	2	0.5	2	0.5	2	MonoDR-TB	lineage4	lineage4.4	rpoB_p.Ser450Leu	-	-	-	-	-	-	-	-	-
HN2016183006	hn1583	2016	Qidong	Female	73	4	Rural	Farmer	1	no	no	newcases	0.5	2	0.03	2	2	16	1	2.5	2	1	2	0.25	2	1	2	0.5	2	MonoDR-TB	lineage4	lineage4.4	rpoB_p.His445Tyr	-	-	-	-	-	-	-	-	-
HN2016183027	hn1602	2016	Qidong	Male	74	4	Urban	Farmer	1	no	no	newcases	1	2	4	1	1	4	1	2.5	2	8	1	2	1	0.25	2	0.25	2	Pre-XDR	lineage4	lineage4.5	rpoB_p.His445Gln, rpoB_p.Leu430Pro	katG_c.1856_1857insT, ahpC_c.-81C>T	pncA_p.Thr135Pro	-	-	gyrA_p.Ala90Val	gyrA_p.Ala90Val	gyrA_p.Ala90Val	-	-
HN2016184024	hn1634	2016	Taojiang	Male	65	4	Rural	Farmer	2	no	no	retreated	1	2	2	1	2	>16	1	0.6	2	1	2	0.25	2	>32	1	0.12	2	SimpleMDR	lineage2	lineage2.2.1	rpoB_p.Ser450Leu	katG_p.Ser315Thr	-	-	rpsL_p.Lys43Arg	-	-	-	-	-
HN2016184033	hn1643	2016	Taojiang	Male	59	3	Rural	Farmer	1	no	no	newcases	8	1	4	1	2	>16	1	1.2	2	0.5	2	0.25	2	>32	1	0.12	2	SimpleMDR	lineage2	lineage2.2.1	rpoB_p.Ser450Leu	katG_c.146_147insTGCA	-	embB_p.Met306Ile	rpsL_p.Lys43Arg	-	-	-	-	-
HN2016184038	hn1647	2016	Taojiang	Male	48	3	Rural	Farmer	3	no	no	newcases	1	2	0.03	2	2	>16	1	1.2	2	16	1	4	1	0.25	2	0.25	2	PolyDR-TB	lineage2	lineage2.2.1	rpoB_p.Ser450Leu	-	-	-	-	gyrA_p.Asp94Gly	gyrA_p.Asp94Gly	gyrA_p.Asp94Gly	-	-
HN2016185004	hn1679	2016	Leiyang	Male	53	3	Urban	Others	3	no	no	newcases	8	1	4	1	2	>16	1	2.5	2	1	2	0.5	2	0.25	2	0.25	2	SimpleMDR	lineage2	lineage2.2.1	rpoB_p.Ser450Leu	katG_p.Ser315Thr	-	embB_p.Gln497Arg	-	-	-	-	-	-
HN2016185008	hn1682	2016	Leiyang	Female	47	3	Rural	Farmer	2	no	no	retreated	1	2	0.03	2	2	2	1	1.2	2	1	2	0.5	2	0.25	2	0.25	2	MonoDR-TB	lineage2	lineage2.2.1	rpoB_p.Leu452Pro	-	-	-	-	-	-	-	-	-
HN2016185032	hn1702	2016	Leiyang	Male	18	1	Urban	Others	4	no	no	newcases	1	2	0.03	2	2	16	1	1.2	2	16	1	4	1	0.25	2	0.25	2	PolyDR-TB	lineage2	lineage2.2.1	rpoB_p.His445Tyr	-	-	-	-	gyrA_p.Asp94Tyr	gyrA_p.Asp94Tyr	gyrA_p.Asp94Tyr	-	-
HN2016185047	hn1717	2016	Leiyang	Male	64	4	Rural	Farmer	2	yes	no	newcases	8	1	2	1	1	8	1	2.5	2	1	2	0.5	2	>32	1	0.25	2	SimpleMDR	lineage2	lineage2.2.1	rpoB_p.His445Leu	katG_p.Ser315Thr	pncA_c.407_408insA	embB_p.Met306Val	rpsL_p.Lys43Arg	-	-	-	-	-
HN2016185054	hn1724	2016	Leiyang	Male	47	3	Rural	Others	3	no	no	retreated	8	1	1	1	1	16	1	2.5	2	32	1	8	1	>32	1	0.25	2	Pre-XDR	lineage2	lineage2.2.1	rpoB_p.Leu443Trp, rpoB_p.Thr444Pro	katG_p.Ser315Thr	-	embB_p.Tyr319Ser	rpsL_p.Lys88Arg	gyrA_p.Asp94Gly	gyrA_p.Asp94Gly	gyrA_p.Asp94Gly	-	-
HN2016185082	hn1748	2016	Leiyang	Female	28	1	Rural	Farmer	3	no	no	newcases	8	1	>4	1	1	>16	1	1.2	2	16	1	4	1	>32	1	0.12	2	Pre-XDR	lineage2	lineage2.2.1	rpoB_p.Ser450Leu	katG_p.Ser315Thr	-	embB_p.Met306Ile	rpsL_p.Lys43Arg	gyrA_p.Asp94Gly	gyrA_p.Asp94Gly	gyrA_p.Asp94Gly	-	-
HN2016185091	hn1755	2016	Leiyang	Male	46	3	Urban	Farmer	2	no	no	retreated	1	2	0.5	1	2	16	1	1.2	2	1	2	0.25	2	0.25	2	0.25	2	SimpleMDR	lineage2	lineage2.2.1	rpoB_p.His445Asp	katG_p.Val1Ala	-	-	-	-	-	-	-	-
HN2017181134	hn1297	2017	Hecheng	Female	26	1	Urban	Others	2	no	no	newcases	8	1	4	1	2	>16	1	1.2	2	8	1	4	1	>32	1	0.25	2	Pre-XDR	lineage2	lineage2.2.1	rpoB_p.Ser450Leu	katG_p.Ser315Thr	-	embB_p.Met306Val	rpsL_p.Lys43Arg	gyrA_p.Ala90Val	gyrA_p.Ala90Val	gyrA_p.Ala90Val	-	-
HN2017181136	hn1298	2017	Hecheng	Male	55	3	Rural	Farmer	1	no	no	newcases	8	1	4	1	2	>16	1	1.2	2	8	1	2	1	>32	1	0.25	2	Pre-XDR	lineage2	lineage2.2.1	rpoB_p.Ser450Leu	katG_p.Ser315Thr	-	embB_p.Met306Val	rpsL_p.Lys43Arg	gyrA_p.Ala90Val	gyrA_p.Ala90Val	gyrA_p.Ala90Val	-	-
HN2017181156	hn1318	2017	Hecheng	Female	70	4	Urban	Others	2	no	no	newcases	1	2	4	1	2	>16	1	2.5	2	16	1	8	1	0.25	2	0.25	2	Pre-XDR	lineage2	lineage2.2.1	rpoB_p.Ser450Leu	-	-	-	-	gyrA_p.Ser91Pro	gyrA_p.Ser91Pro	gyrA_p.Ser91Pro	-	-
HN2017181172	hn1327	2017	Hecheng	Female	47	3	Urban	Others	2	no	no	newcases	8	1	4	1	2	>16	1	1.2	2	1	2	0.25	2	32	1	0.25	2	SimpleMDR	lineage2	lineage2.2.1	rpoB_p.Ser450Leu	katG_p.Ser315Thr	pncA_Chromosome:g.2288682_2288841del	embB_p.Met306Val	rpsL_p.Lys43Arg	-	-	-	-	-
HN2017181174	hn1328	2017	Hecheng	Female	56	3	Urban	Others	1	no	no	newcases	4	2	2	1	2	16	1	5	2	1	2	0.25	2	0.5	2	0.5	2	SimpleMDR	lineage4	lineage4.4	rpoB_p.Ser441Leu	katG_p.Ser315Thr	-	embB_p.Tyr319Ser	-	-	-	-	-	-
HN2017181182	hn1335	2017	Hecheng	Male	55	3	Urban	Others	2	no	yes	newcases	4	2	4	1	2	16	1	1.2	2	0.5	2	0.25	2	0.25	2	0.25	2	SimpleMDR	lineage4	lineage4.5	rpoB_p.Leu430Pro, rpoB_p.Ser431Gly	ahpC_c.-48G>A	-	embB_p.Met306Ile	-	-	-	-	-	-
HN2017181183	hn1336	2017	Hecheng	Female	30	2	Urban	Others	3	yes	no	retreated	4	2	4	1	2	16	1	1.2	2	1	2	0.25	2	0.25	2	0.25	2	SimpleMDR	lineage4	lineage4.5	rpoB_p.Ser431Gly, rpoB_p.Leu430Pro	ahpC_c.-48G>A	-	embB_p.Met306Ile	-	-	-	-	-	-
HN2017181185	hn1338	2017	Hecheng	Male	70	4	Urban	Others	3	no	no	retreated	4	2	0.25	1	2	16	1	1.2	2	0.5	2	0.25	2	0.25	2	0.25	2	SimpleMDR	lineage4	lineage4.5	rpoB_p.Leu430Pro, rpoB_p.Ser431Gly	ahpC_c.-54C>T	-	embB_p.Met306Ile	-	-	-	-	-	-
HN2017182011	hn1348	2017	Yongshun	Female	19	1	Urban	Others	4	no	no	retreated	2	2	1	1	2	16	1	1.2	2	1	2	0.25	2	2	2	0.12	2	SimpleMDR	lineage2	lineage2.2.1	rpoB_p.His445Tyr	katG_p.Ser315Thr	-	-	rrs_r.517c>t	-	-	-	-	-
HN2017183027	hn1382	2017	Qidong	Male	45	3	Rural	Farmer	3	no	no	newcases	4	2	2	1	1	>16	1	2.5	2	1	2	0.5	2	32	1	0.5	2	SimpleMDR	lineage2	lineage2.2.1	rpoB_p.Ser450Leu	katG_p.Ser315Thr	pncA_p.Leu85Arg	embB_p.Met306Val	rpsL_p.Lys88Arg	-	-	-	-	-
HN2017183034	hn1388	2017	Qidong	Male	65	4	Rural	Farmer	2	no	no	newcases	2	2	2	1	2	16	1	2.5	2	1	2	0.5	2	32	1	0.25	2	SimpleMDR	lineage4	lineage4.2	rpoB_p.His445Asp	katG_p.Ser315Thr	-	embB_p.Gln497Arg	rpsL_p.Lys88Arg	-	-	-	-	-
HN2017183040	hn1393	2017	Qidong	Female	16	1	Rural	Farmer	3	no	no	newcases	1	2	2	1	2	2	1	1.2	2	8	1	4	1	>32	1	0.25	2	Pre-XDR	lineage2	lineage2.2.1	rpoB_p.His445Leu	katG_p.Ser315Thr	-	-	rpsL_p.Lys43Arg	gyrA_p.Asp94Ala	gyrA_p.Asp94Ala	gyrA_p.Asp94Ala	-	-
HN2017183042	hn1395	2017	Qidong	Male	35	2	Rural	Farmer	3	no	no	newcases	8	1	2	1	1	16	1	0.6	2	0.5	2	0.25	2	>32	1	0.25	2	SimpleMDR	lineage2	lineage2.2.1	rpoB_p.Ser450Leu	katG_p.Ser315Thr	pncA_p.Thr142Ala	embB_p.Met306Ile	rpsL_p.Lys43Arg	-	-	-	-	-
HN2017183051	hn1402	2017	Qidong	Female	57	3	Rural	Farmer	2	no	no	newcases	16	1	4	1	2	>16	1	40	1	8	1	8	1	>32	1	16	1	XDR	lineage2	lineage2.2.1	rpoB_p.Ser450Leu, rpoC_p.Gly332Arg	katG_p.Ser315Thr, fabG1_c.-15C>T	pncA_c.391_392insGG	embB_p.Met306Val	rpsL_p.Lys43Arg	gyrA_p.Ser91Pro	gyrA_p.Ser91Pro	gyrA_p.Ser91Pro	rrs_r.1401a>g	rrs_r.1401a>g
HN2017183053	hn1404	2017	Qidong	Male	61	4	Rural	Farmer	2	no	no	newcases	8	1	2	1	2	4	1	2.5	2	1	2	0.25	2	>32	1	0.25	2	SimpleMDR	lineage2	lineage2.2.1	rpoB_p.His445Leu	katG_p.Ser315Thr	-	embB_p.Met306Val	rpsL_p.Lys43Arg	-	-	-	-	-
HN2017184030	hn1429	2017	Taojiang	Male	62	4	Rural	Farmer	3	no	no	newcases	1	2	0.03	2	2	16	1	1.2	2	1	2	0.25	2	0.25	2	0.12	2	MonoDR-TB	lineage2	lineage2.2.1	rpoB_p.His445Arg, rpoB_p.Gln429His	-	-	-	-	-	-	-	-	-
HN2017184042	hn1439	2017	Taojiang	Male	44	2	Urban	Others	4	no	no	newcases	1	2	1	1	2	16	1	0.6	2	2	2	0.5	2	0.25	2	0.25	2	SimpleMDR	lineage2	lineage2.2.1	rpoB_p.Ser450Leu	fabG1_c.-15C>T	-	-	-	-	-	-	-	-
HN2017185001	hn1450	2017	Leiyang	Male	27	1	Rural	Farmer	3	no	no	newcases	1	2	4	1	1	2	1	1.2	2	1	2	0.25	2	0.25	2	0.25	2	SimpleMDR	lineage2	lineage2.2.1	rpoB_p.Leu452Pro	katG_p.Ser315Thr	pncA_c.-11A>G	-	-	-	-	-	-	-
HN2017185007	hn1454	2017	Leiyang	Female	28	1	Rural	Farmer	3	no	no	retreated	16	1	4	1	1	16	1	1.2	2	16	1	8	1	>32	1	0.25	2	Pre-XDR	lineage2	lineage2.2.1	rpoB_p.Ser450Leu	katG_p.Ser315Thr	-	embB_p.Met306Ile	rpsL_p.Lys43Arg	gyrA_p.Asp94Gly	gyrA_p.Asp94Gly	gyrA_p.Asp94Gly	-	-
HN2017185019	hn1466	2017	Leiyang	Male	58	3	Rural	Farmer	2	no	no	newcases	1	2	2	1	2	4	1	2.5	2	1	2	0.25	2	>32	1	0.25	2	SimpleMDR	lineage2	lineage2.2.1	rpoB_p.His445Leu	katG_p.Ser315Thr	-	-	rpsL_p.Lys43Arg	-	-	-	-	-
HN2017185050	hn1490	2017	Leiyang	Male	29	1	Rural	Farmer	4	no	no	retreated	16	1	2	1	1	16	1	1.2	2	1	2	0.25	2	0.25	2	0.25	2	SimpleMDR	lineage2	lineage2.2.1	rpoB_p.Leu452Pro, rpoC_p.Ile885Val	ahpC_c.-81C>T	pncA_p.Thr76Ile	embB_p.Met306Val	-	-	-	-	-	-
HN2017185055	hn1493	2017	Leiyang	Female	62	4	Rural	Farmer	1	no	no	newcases	16	1	4	1	2	16	1	1.2	2	8	1	4	1	2	2	0.25	2	Pre-XDR	lineage2	lineage2.2.1	rpoB_p.Ser450Leu	ahpC_c.-52C>T	pncA_p.Val130Ala	embB_p.Met306Ile, embB_p.Gln497Arg	rrs_r.517c>t	gyrA_p.Asp94Ala	gyrA_p.Asp94Ala	gyrA_p.Asp94Ala	-	-
HN2017185058	hn1495	2017	Leiyang	Male	46	3	Urban	Others	3	no	no	newcases	16	1	1	1	2	16	1	2.5	2	32	1	8	1	32	1	0.25	2	Pre-XDR	lineage2	lineage2.2.1	rpoB_p.Leu443Trp, rpoB_p.Thr444Pro	katG_p.Ser315Thr	-	embB_p.Tyr319Ser	rpsL_p.Lys88Arg	gyrA_p.Asp94Gly	gyrA_p.Asp94Gly	gyrA_p.Asp94Gly	-	-
HN2017185100	hn1525	2017	Leiyang	Male	56	3	Rural	Farmer	3	no	no	newcases	1	2	0.03	2	2	16	1	1.2	2	1	2	0.5	2	0.25	2	0.25	2	MonoDR-TB	lineage4	lineage4.2	rpoB_p.Ser450Leu	-	-	-	-	-	-	-	-	-
HN2017185107	hn1530	2017	Leiyang	Female	24	1	Urban	Others	4	no	no	newcases	4	2	2	1	2	16	1	0.6	2	8	1	4	1	>32	1	0.12	2	Pre-XDR	lineage2	lineage2.2.1	rpoB_p.Ser450Leu	katG_p.Ser315Thr	pncA_p.Val155Ala	embB_p.Met306Ile	rpsL_p.Lys43Arg	gyrA_p.Ala90Val	gyrA_p.Ala90Val	gyrA_p.Ala90Val	-	-
HN2018181202	hn1176	2018	Hecheng	Male	55	3	Urban	Others	3	no	no	newcases	8	1	1	1	1	>16	1	2.5	2	1	2	0.5	2	>32	1	0.25	2	SimpleMDR	lineage2	lineage2.2.1	rpoB_p.His445Arg	katG_p.Ser315Thr	pncA_c.391_392insG	embB_p.Met306Val	rpsL_p.Lys43Arg	-	-	-	-	-
HN2018181211	hn1179	2018	Hecheng	Female	40	2	Urban	Others	4	no	yes	newcases	4	2	4	1	2	>16	1	1.2	2	8	1	4	1	>32	1	0.5	2	Pre-XDR	lineage2	lineage2.2.1	rpoB_p.Ser450Leu	katG_p.Ser315Thr	-	embB_p.Met306Ile	rpsL_p.Lys43Arg	gyrA_p.Asp94Ala, gyrA_p.Ala90Val	gyrA_p.Asp94Ala, gyrA_p.Ala90Val	gyrA_p.Asp94Ala, gyrA_p.Ala90Val	-	-
HN2018182029	hn1024	2018	Yongshun	Male	47	3	Rural	Farmer	2	no	no	retreated	8	1	2	1	1	>16	1	1.2	2	32	1	8	1	>32	1	1	2	Pre-XDR	lineage2	lineage2.2.1	rpoB_p.Ser450Leu	katG_p.Ser315Thr	pncA_p.Phe94Leu	embB_p.Tyr319Ser	rpsL_p.Lys43Arg	gyrA_p.Asp94Gly	gyrA_p.Asp94Gly	gyrA_p.Asp94Gly	-	-
HN2018182034	hn1030	2018	Yongshun	Female	81	4	Rural	Farmer	1	yes	no	newcases	4	2	2	1	1	>16	1	0.6	2	1	2	0.25	2	8	1	0.12	2	SimpleMDR	lineage2	lineage2.2.1	rpoB_p.Ser450Leu	katG_p.Ser315Thr	-	embA_c.-16C>G	rpsL_p.Lys88Arg	-	-	-	-	-
HN2018183017	hn1122	2018	Qidong	Male	50	3	Rural	Farmer	2	no	no	retreated	8	1	4	1	1	16	1	5	2	0.25	2	0.06	2	0.5	2	2	2	SimpleMDR	lineage4	lineage4.4	rpoB_p.Glu761Asp	katG_p.Ser315Thr	-	embB_p.Met306Val	-	-	-	-	-	-
HN2018185108	hn1148	2018	Leiyang	Male	33	2	Rural	Farmer	1	no	no	newcases	2	2	0.25	1	2	>16	1	1.2	2	1	2	0.5	2	0.5	2	0.25	2	SimpleMDR	lineage4	lineage4.5	rpoB_p.Ser450Leu	fabG1_c.-15C>T	-	-	-	-	-	-	-	-
